# Supplementary material for: Genome Mining Approach Reveals the Occurrence and Diversity Pattern of Clustered Regularly Interspaced Short Palindromic Repeats/CRISPR-Associated Systems in Lactobacillus brevis Strains
Source: Front Microbiol. 2022 Jun 3;13:911706. doi: 10.3389/fmicb.2022.911706 (PMC9204096; doi:10.3389/fmicb.2022.911706)
Supplement: Supplementary file 3 [file Data_Sheet_1.zip › Table S1.xlsx]

## Sheet: prokaryotes (3)
Table S1: L.brevis strains and related characteristics were screened for CRISPR/Cas systems occurance and diversity.
Strain	Assembely	Level	Size(Mb)	GC%	Release Date
LMT1-73	GCA_003813165.1	Complete	2.52962	45.8882	2018-11-21
NCTC13768	GCA_900475625.1	Complete	2.49433	46	2018-06-17
BDGP6	GCA_002762175.1	Complete	2.78511	45.6	2017-11-08
UCCLBBS124	GCA_006228205.1	Complete	2.72824	45.6209	2019-06-11
UCCLBBS449	GCA_006228285.1	Complete	2.77507	45.448	2019-06-11
TMW 1.2108	GCA_002117345.1	Complete	2.91798	45.2701	2017-05-02
NPS-QW-145	GCA_001676805.1	Complete	2.55267	45.8	2016-06-27
UCCLB95	GCA_006228265.1	Complete	2.52877	45.8759	2019-06-11
ZLB004	GCA_003184305.1	Complete	2.65509	45.6093	2018-06-04
SA-C12	GCA_006228225.1	Complete	2.50886	45.7188	2019-06-11
SRCM101106	GCA_002174235.1	Complete	2.55412	45.598	2017-06-06
SRCM101174	GCA_002173555.1	Complete	2.57125	45.5943	2017-06-06
NSMJ23	GCA_014905055.1	Complete	2.61633	45.5737	2020-10-21
UCCLB556	GCA_006228245.1	Complete	2.56198	45.7361	2019-06-11
100D8	GCA_002138395.1	Complete	2.47773	45.7529	2017-05-15
SPC-SNU 70-2	GCA_018798865.1	Complete	2.44037	45.9989	2021-06-09
UCCLB521	GCA_006228305.1	Complete	2.41605	45.9157	2019-06-11
KB290	GCA_000359625.1	Complete	2.58788	45.5706	2013-03-28
ATCC 367	GCA_000014465.1	Complete	2.34023	46.0393	2006-10-13
CD0817	GCA_003666485.1	Chromosome	3.09707	50.3153	2018-10-18
HQ1-1	GCA_015238595.1	Chromosome	2.6017	45.6777	2020-11-05
BSO 464	GCA_000807975.1	Chromosome	2.7232	45.4577	2014-12-29
DSM 20054	GCA_001433855.1	Scaffold	2.47444	46	2015-11-06
ATCC 14869	GCA_000469365.1	Scaffold	2.47305	45.9	2013-09-18
D7	GCA_002318935.1	Contig	2.80216	45.5	2017-09-20
NCTC13386	GCA_900452615.1	Contig	2.55359	46	2018-07-31
DPC 6108	GCA_001722065.1	Contig	2.88468	45.2	2016-09-08
SRCM 103306	GCA_004055405.1	Contig	2.50827	45.6	2019-01-19
Lbr-35	GCA_019693335.1	Contig	2.33879	46.1	2021-08-19
CRL 2013	GCA_002093065.1	Contig	2.64494	45.6	2017-04-17
EF	GCA_001953605.1	Contig	2.86378	45.3	2017-01-17
DmCS_003	GCA_000814725.1	Contig	2.86422	45.4	2015-01-05
ZG1	GCA_002532185.1	Contig	2.4192	46.1	2017-10-12
3M004	GCA_002179515.1	Scaffold	2.45933	45.8	2017-06-08
TMW 1.6	GCA_000833415.1	Scaffold	2.52032	46	2015-02-06
LB_AVK	GCA_009741845.1	Contig	2.38106	46	2019-12-11
LBH1073	GCA_018588725.1	Contig	2.71779	45.5	2021-05-28
NBRC 3345	GCA_002933755.1	Contig	2.49498	45.9	2018-01-12
TR052	GCA_006381935.1	Contig	2.56981	45.7	2019-06-20
TR055	GCA_006382065.1	Contig	2.4774	46	2019-06-20
Dm-2019-31	GCA_018257275.1	Contig	2.70939	45.4	2021-05-04
Dm-2019-67	GCA_018257185.1	Scaffold	2.79603	45.2	2021-05-04
Dm-2019-70	GCA_018257245.1	Scaffold	2.799	45.2	2021-05-04
Dm-2019-10	GCA_018257235.1	Scaffold	2.64962	45.4	2021-05-04
N38	GCA_018916925.1	Contig	2.51068	45.7	2021-06-16
BIO5542	GCA_013249075.1	Contig	2.3471	46	2020-06-02
Lb1595	GCA_001540905.1	Contig	2.439	45.9	2016-01-25
Dm-2019-57	GCA_018257295.1	Scaffold	2.7202	45.2	2021-05-04
TUCO-5E	GCA_003289085.1	Scaffold	2.46109	45.8	2018-07-06
TR169	GCA_006381875.1	Contig	2.39187	46	2019-06-20
DM9218	GCA_003060705.1	Scaffold	2.64946	45.9	2018-04-23
WK12	GCA_000784455.1	Contig	2.60195	45.4	2014-11-12
WIKIM12	GCA_003345725.1	Contig	2.60159	45.4	2018-07-30
NBRC 12005	GCA_006538905.1	Contig	2.37428	45.8	2019-06-12
D6	GCA_001541605.1	Contig	2.59167	45.6	2016-01-26
SF9B	GCA_002532245.1	Contig	2.46795	45.9	2017-10-12
47f	GCA_001010995.1	Contig	2.62156	45.5	2015-05-20
MGYG-HGUT-02380	GCA_902386565.1	Contig	2.62156	45.5	2019-08-16
NBRC 13110	GCA_006539265.1	Contig	2.4191	45.9	2019-06-12
KMB_620	GCA_003346245.1	Contig	2.35651	46	2018-07-30
15f	GCA_000875905.1	Scaffold	2.43543	45.9	2015-02-13
DS1_5	GCA_003053125.1	Contig	2.24202	46.1	2018-04-17
NBRC 3960	GCA_006538845.1	Contig	2.31373	46.1	2019-06-12
KMB_615	GCA_003346095.1	Contig	2.4417	45.9	2018-07-30
BSO 310	GCA_001923045.1	Scaffold	2.61414	45.5	2016-12-28
MCC633	GCA_018784425.1	Scaffold	2.56874	45.7	2021-06-08
3.2.41	GCA_018991675.1	Contig	2.53861	45.5	2021-06-23
14.2.10	GCA_018991505.1	Contig	2.60126	45.5	2021-06-23
SF15B	GCA_002532155.1	Contig	2.46315	45.9	2017-10-12
14.2.24	GCA_018993685.1	Contig	2.59896	45.5	2021-06-23
JK09--	GCA_900117015.1	Contig	2.44921	45.9	2016-12-31
A	GCA_900116975.1	Contig	2.69291	45.4	2016-12-31
HF01	GCA_900116995.1	Contig	2.71665	45.4	2016-12-31
JK09	GCA_900117025.1	Contig	2.67138	45.6	2016-12-31
Q	GCA_900117045.1	Contig	2.75198	45.4	2016-12-31
G430	GCA_900116945.1	Contig	2.59131	45.6	2016-12-31
AG48	GCA_000526755.1	Contig	2.59599	45.7	2014-01-14
EW	GCA_000474675.1	Contig	2.8851	45.3	2013-10-18
TMW 1.2111	GCA_002117375.1	Complete	2.88201	45.3107	2017-05-02
TMW 1.2113	GCA_002117325.1	Complete	2.66787	45.704	2017-05-02
TMW 1.2112	GCA_002117225.1	Complete	2.67355	45.716	2017-05-02
G101	GCA_002017995.1	Contig	2.73617	45.3	2017-03-03
TMW 1.465	GCA_000833395.1	Scaffold	2.54065	46	2015-02-06
TMW 1.313	GCA_000833405.1	Scaffold	2.73529	45.5	2015-02-06
MYSN105	GCA_019837695.1	Scaffold	2.09725	46.3	2021-08-31
