# Supplementary material for: Genome Mining Approach Reveals the Occurrence and Diversity Pattern of Clustered Regularly Interspaced Short Palindromic Repeats/CRISPR-Associated Systems in Lactobacillus brevis Strains
Source: Front Microbiol. 2022 Jun 3;13:911706. doi: 10.3389/fmicb.2022.911706 (PMC9204096; doi:10.3389/fmicb.2022.911706)
Supplement: Supplementary file 3 [file Data_Sheet_1.zip › Table S2.xlsx]

## Sheet: Sheet1
Strains	Confirmed CRISPR Numbers	Direct Repeat Consensus Sequences	Sequence of Spacers
Lactobacillus brevis ATCC 367	2	> AGGATCACCCCCACATGTGTGGGGAATAC	>spacer1
			TTGGTTCAAATGCTACAAGCTCGTTTTCAGCC
			>spacer2
			CACTAAGGCAGCTAAGCCGAAAAAGGCCATCT
			>spacer3
			GAAAAATCTGTTGGGCTATAAGGCTACAGCAG
			>spacer4
			ACAGTTGTTTGTGGAATATCTTGGTACTGTCC
			>spacer5
			TTCATAAAAAAGCCGTCATTCCGCATTCAATG
		>GGATCACCCCCACACCTGTGGGGAATAC	>spacer1
			GCTTAAAATCAAGCAGTCGTTGGGCTACGTCAA
			>spacer2
			TGACAACCAAAAAATATACGACTTTAACTTCTG
			>spacer3
			CTTTCTGGTATTTCTTCTCTATGTCATGATTAA
			>spacer4
			GATGAATAAGAAAAGAAAACAAAATAATACGCA
Lactobacillus brevis KB290	1	>GTATTCCCCACACATGTGGGGGTGATCC	>spacer1
			TCAAGGCAAAATAAAAAACAGGCGCTATGCCTG
			>spacer2
			TCAGCACGATAGATAGCCGTTTGGCCACTATAC
			>spacer3
			CTGGATGGTCGTAGGTTCGACCCCTACAAAGTC
			>spacer4
			TGTCGAAGGCGATGTACGTGAACTGAAAAGTAA
			>spacer5
			CTCCCGGTTGACTGACACCATAAGCGGCCACCC
			>spacer6
			CCATTGAATGCGGAATGACGGCTTTTTTATGAA
			>spacer7
			TAGATGGCCTTTTTCGGCTTAGCTGCCTTAGTG
			>spacer8
			TGGCTGAAAACGAGCTTGTAGCATTTGAACCAA
Lactobacillus brevis EW 136.LBLWJ.1_12	1	>GCTTTAGAATCTTGGTAAATCAATAGGGTTAAGAAC	>spacer1
			AAGGGCTGGCTGGATGTTACTAAGTTGCAT
			>spacer2
			TAACCGAGGCCGAAATTTCGGATGAATTGT
			>spacer3
			AAGCACTATCGGAACCTTCGCCCCTAAGAG
			>spacer4
			TAAAGCCGGTATTAAGCTTCGGCGCAGTTC
			>spacer5
			AAAAGGTGAATTTTTAGGCGCTCAGGGGTA
			>spacer6
			GATAGATGTTGATGATTTGCCGGAAATTTT
			>spacer7
			GCCAGCCGGGACAGTCTCGGTTGCTCAGCT
			>spacer8
			TAGGCAAGCCATTCATTGCGGTGGTCGCCA
Lactobacillus brevis AG48	2	>AGGATCACCCCCACACGTGTGGGGAATAC	>spacer1
			TTGGTTCAAATGCTACAAGCTCGTTTTCAGCC
			>spacer2
			ATACCTAGCTTTTTTCTATTCGACCAACTAAT
			>spacer3
			CACTAAGGCAGCTAAGCCGAAAAAGGCCATCT
			>spacer4
			ACAGTTGTTTGTGGAATATCTTGGTACTGTCC
			>spacer5
			TTCATAAAAAAGCCGTCATTCCGCATTCAATG
		>GTATTCCCCACAGGTGTGGGGGTGATCC	>spacer1
			TGCGTATTATTTTGTTTTCTTTTCTTATTCATC
			>spacer2
			CATTGGTTGGGACTTCTTCGATACGCATACCGG
			>spacer3
			TATTGTGCGTCTTTAATAGATTTAAACTTTCCG
			>spacer4
			CAGAAGTTAAAGTCGTATATTTTTTGGTTGTCA
			>spacer5
			TTGACGTAGCCCAACGACTGCTTGATTTTAAGC
Lactobacillus brevis strain WK12	2	>GGATCACCCCCACACCTGTGGGGAATAC	>spacer1
			GCTTAAAATCAAGCAGTCGTTGGGCTACGTCAA
			>spacer2
			TGACAACCAAAAAATATACGACTTTAACTTCTG
			>spacer3
			CTTTCTGGTATTTCTTCTCTATGTCATGATTAA
			>spacer4
			GATGAATAAGAAAAGAAAACAAAATAATACGCA
		>GGATCACCCCCACATGTGTGGGGAATAC	>spacer1
			TTGGTTCAAATGCTACAAGCTCGTTTTCAGCCA
			>spacer2
			ATACCTAGCTTTTTTCTATTCGACCAACTAATA
			>spacer3
			CACTAAGGCAGCTAAGCCGAAAAAGGCCATCTA
			>spacer4
			GAAAAATCTGTTGGGCTATAAGGCTACAGCAGA
			>spacer5
			ACAGTTGTTTGTGGAATATCTTGGTACTGTCCA
			>spacer6
			TTCATAAAAAAGCCGTCATTCCGCATTCAATGG
Lactobacillus brevis BSO	1	>AGGATCACCCCCACACCTGTGGGGAATAC	>spacer1
			GCTTAAAATCAAGCAGTCGTTGGGCTACGTCA
			>spacer2
			TTTCTGGATTGACCAGCAGAGAGTACCCGGCC
			>spacer3
			TTAAAAAGTGCATCTCAGACTAAGGAGTGTTT
Lactobacillus brevis strain DmCS_003	1	>GGATCACCCCCACACCCGTGGGGAATAC	>spacer1
			TAACACCCGAGCGCAATTCAACATCATTGGCCG
			>spacer2
			CTCGCTTTCAGCAGCTTTGACTTTATCCATTAA
			>spacer3
			TAGTATCATAGACGGCTAGATTAGCGGAGAACG
			>spacer4
			CCCATTAATGGATATGAGGGTGGGATATGATGA
			>spacer5
			GCACCCTTAACTCTCACGTAAACTTGATTATCA
Lactobacillus brevis strain TMW 1.465	2	>GTATTCCCCACAGGTGTGGGGGTGATCCT	>spacer1
			AAACACTCCTTAGTCTGAGATGCACTTTTTAA
			>spacer2
			TGCATGGGAAGTGGCTCAACGGGTGTCAGTTG
			>spacer3
			TGACGTAGCCCAACGACTGCTTGATTTTAAGC
		>GGATCACCCCACACATGTGGGGAATACT	>spacer1
			GATACAGACGGATTGACGGCCATTTTTGATTGG
			>spacer2
			AGGAGGCTACACCATGAAGCACGGAATGATGA
			>spacer3
			TTAAGTTAACCTCAACCCCGGTTCCATAGTCAG
Lactobacillus brevis strain TMW 1.313	1	>GGATCACCCCCACACCTGTGGGGAATAC	>spacer1
			GCTTAAAATCAAGCAGTCGTTGGGCTACGTCAA
			>spacer2
			CAACTGACACCCGTTGAGCCACTTCCCATGCAA
			>spacer3
			CCGTCGAAGAAAACGGGGTGGCTACGCCGCTAG
			>spacer4
			TTTCTGGATTGACCAGCAGAGAGTACCCGGCCA
			>spacer5
			TTAAAAAGTGCATCTCAGACTAAGGAGTGTTTA
Lactobacillus brevis strain 47f	1	>AGGATCACCCCCACATGTGTGGGGAATAC	>spacer1
			TTGGTTCAAATGCTACAAGCTCGTTTTCAGCC
			>spacer2
			ATACCTAGCTTTTTTCTATTCGACCAACTAAT
			>spacer3
			ATACCTAGCTTTTTTCTATTCGACCAACTAAT
			>spacer4
			CACTAAGGCAGCTAAGCCGAAAAAGGCCATCT
			>spacer5
			GAAAAATCTGTTGGGCTATAAGGCTACAGCAG
			>spacer6
			ACAGTTGTTTGTGGAATATCTTGGTACTGTCC
			>spacer7
			TTACTTTTCAGTTCACGTACATCGCCTTCGAC
			>spacer8
			AAACAGCGACAACACCGGCACAAATTCAGTTAC
			>spacer9
			GACTTTGTAGGGGTCGAACCTACGACCATCCA
Levilactobacillus brevis strain Lb1595 lactobrevis_1595_5	2	>AGGATCACCCCCACATGTGTGGGGAATAC	>spacer1
			TTGGTTCAAATGCTACAAGCTCGTTTTCAGCC
			>spacer2
			ATACCTAGCTTTTTTCTATTCGACCAACTAAT
			>spacer3
			CACTAAGGCAGCTAAGCCGAAAAAGGCCATCT
			>spacer4
			GAAAAATCTGTTGGGCTATAAGGCTACAGCAG
			>spacer5
			ACAGTTGTTTGTGGAATATCTTGGTACTGTCC
			>spacer6
			TTCATAAAAAAGCCGTCATTCCGCATTCAATG
		>GGATCACCCCCACACCTGTGGGGAATAC	>spacer1
			GCTTAAAATCAAGCAGTCGTTGGGCTACGTCAA
			>spacer2
			TGACAACCAAAAAATATACGACTTTAACTTCTG
			>spacer3
			CTTTCTGGTATTTCTTCTCTATGTCATGATTAA
			>spacer4
			GATGAATAAGAAAAGAAAACAAAATAATACGCA
Levilactobacillus brevis strain D6	2	>AGGATCACCCCCACATGTGTGGGGAATAC	>spacer1
			TTGGTTCAAATGCTACAAGCTCGTTTTCAGCC
			>spacer2
			ATACCTAGCTTTTTTCTATTCGACCAACTAAT
			>spacer3
			CACTAAGGCAGCTAAGCCGAAAAAGGCCATCT
			>spacer4
			GAAAAATCTGTTGGGCTATAAGGCTACAGCAG
			>spacer5
			ACAGTTGTTTGTGGAATATCTTGGTACTGTCC
			>spacer6
			TTCATAAAAAAGCCGTCATTCCGCATTCAATG
		>GTATTCCCCACAGGTGTGGGGGTGATCC	>spacer1
			TGCGTATTATTTTGTTTTCTTTTCTTATTCATC
			>spacer2
			TTAATCATGACATAGAGAAGAAATACCAGAAAG
			>spacer3
			CAGAAGTTAAAGTCGTATATTTTTTGGTTGTCA
			>spacer4
			TTGACGTAGCCCAACGACTGCTTGATTTTAAGC
Lactobacillus brevis strain NPS-QW-145	2	>GTTCTTAACCCTATTGATTTACCAAGATTCTAAAGC	>spacer1
			AACGCGTTGCTGATCGTCCTTGAGAATTGA
			>spacer2
			ATACGTCAGTTCCTTATTCATAGAGTCCA
			>spacer3
			CGACTACGACGTTTCACCAAAGATTGTGAT
			>spacer4
			CCGTGTCAGGATCAATCGAATCGTGTTGCC
			>spacer5
			ACCACCCCTCACAGCTTTTACCACAGCGGT
			>spacer6
			CTTTAATCTCTAGTCCCTGACCATCTTTTC
			>spacer7
			AGGCGATTGCGATCGAACTTCAACGAATGA
			>spacer8
			TAAAAAGCAAGGAATTTCGATCCAGGAACA
			>spacer9
			GACGGCGGGTAAGTTTGTTGCCGACGACGC
			>spacer10
			AGTTAAAGAACTCGTATCTGCCATTTTTAC
			>spacer11
			TCTGCCGGCGAACTACCTGGTATTCGTACA
			>spacer12
			GAGGTGAGCAGGGAGTCGTGGCAATGCGCCG
			>spacer13
			GGGTCATGAATTCACTCAAGCTGAATTAGA
			>spacer14
			CTGTTCCCATCAAGTGGCGATCAGTCCGGA
			>spacer15
			AAACTTGCACCAGCATTTATCTTTGATGTT
			>spacer16
			GGCAGTTACTGGATTACTAGAACTCATTTT
			>spacer17
			TAGCCTTATAGTCCAATACCTCTTTCGGTG
		>GTATTCCCCACGGGTGTGGGGGTGATCC	>spacer1
			CGGGTGACTTGGTTCGGGATCTATGCCAGTTCG
			>spacer2
			TTGCATGGGTTCTGGTTCAACGGGCGTGAGTTG
			>spacer3
			TTAATGGATAAAGTCAAAGCTGCTGAAAGCGAG
			>spacer4
			CGGCCAATGATGTTGAATTGCGCTCGGGTGTTA
Levilactobacillus brevis strain DPC 6108	1	>GTATTCCCCACGGGTGTGGGGGTGATCC	>spacer1
			TGATAATCAAGTTTACGTGAGAGTTAAGGGTGC
			>spacer2
			TCATCATATCCCACCCTCATATCCATTAATGGG
			>spacer3
			CGTTCTCCGCTAATCTAGCCGTCTATGATACTA
			>spacer4
			TTAATGGATAAAGTCAAAGCTGCTGAAAGCGAG
			>spacer5
			CGGCCAATGATGTTGAATTGCGCTCGGGTGTTA
Lactobacillus brevis strain BSO 310	2	>GTATTCCCCACATGTGTGGGGGTGATCCT	>spacer1
			GACTATGGAACCGGGGTTGAGGTTAACTTAAA
			>spacer2
			CATCATTCCGTGCTTCATGGTGTAGCCTCCTA
			>spacer3
			CAATCAAAAATGGCCGTCAATCCGTCTGTATCC
		>GTATTCCCCACAGGTGTGGGGGTGATCC	>spacer1
			TAAACACTCCTTAGTCTGAGATGCACTTTTTAA
			>spacer2
			TGGCCGGGTACTCTCTGCTGGTCAATCCAGAAA
			>spacer3
			CTAGCGGCGTAGCCACCCCGTTTTCTTCGACGG
			>spacer4
			TTGCATGGGAAGTGGCTCAACGGGTGTCAGTTG
			>spacer5
			TTGACGTAGCCCAACGACTGCTTGATTTTAAGC
Levilactobacillus brevis strain EF	1	>GCTTTAGAATCTTGGTAAATCAATAGGGTTAAGAAC	>spacer1
			AAGGGCTGGCTGGATGTTACTAAGTTGCAT
			>spacer2
			TAACCGAGGCCGAAATTTCGGATGAATTGT
			>spacer3
			AAGCACTATCGGAACCTTCGCCCCTAAGAG
			>spacer4
			TAAAGCCGGTATTAAGCTTCGGCGCAGTTC
			>spacer5
			AAAAGGTGAATTTTTAGGCGCTCAGGGGTA
			>spacer6
			GATAGATGTTGATGATTTGCCGGAAATTTT
			>spacer7
			GCCAGCCGGGACAGTCTCGGTTGCTCAGCT
			>spacer8
			TAGGCAAGCCATTCATTGCGGTGGTCGCCA
Lactobacillus brevis strain G101	3	>GGATCACCCCCACACACGTGGGGAATAC	>spacer1
			TTCAAGAACCATTGACTATCAATTTGTTGAACG
			>spacer2
			TTAGTAGTACGAACAATCATATCTTGCAAGGAA
			>spacer3
			CTAGACACCCAACGTTATCCCCAACTTTCAGA
			>spacer4
			CTGTGACGTAACAGGAAGAACCTTCATACTCTA
			>spacer5
			ACAACGATGCCAACACTTGGCTGGAGGGTAGTA
			>spacer6
			TAAATAAACATGTAATCGTCCTTTCTAAACTAA
			>spacer7
			AATTAGAAAGGAAGAATACTCAATGATTACAAG
			>spacer8
			CCTTCATGAAGCATGACATTAAAGAAGATTTAG
			>spacer9
			TTACTTTTCAATTCACGTACATCGCCTTCAACG
			>spacer10
			GCACGGCTTATCGCCAATGAGACGACGGCAAAA
			>spacer11
			GGATTTTCCGAAGTCGGGTTTAAAAAAATATCG
			>spacer12
			CTGATGGTCAGCCGTTGGAACTAATTGAGTCTA
			>spacer13
			TTTGTACGATTAGCAGCCACCCACAAGGACTGA
		>GGATCACCCCCACACCTGTGGGGAATAC	>spacer1
			TCAGTTGGTTGGGACAAAAGATTGTGCTGCATG
			>spacer2
			TTTGGCCGGTGATCCCGGCGTGTTGCGATGAAA
			>spacer3
			TCATCAACTGTGATTGGCCGATCATGGCGTTTG
			>spacer4
			CACGTGGAAGGGTCAACGAATGCGATTAACTCA
			>spacer5
			ACAATATGCGGTCGATCGCCAGTCGGCCTTGAT
			>spacer6
			TGCCTACGATGCCACGACTAAGGCAGCTGACTA
			>spacer7
			GTCATTGGAAATGTGCACACTAACCCAGAACTA
			>spacer8
			GGTCATAACCGTGAACAATATCTCCCTCATATA
			>spacer9
			GTACCCCAGTGCCAAACACATTATTGCTGTCAG
			>spacer10
			TTTAATTTTTACACGTTCATTTCCCCCAAAATA
			>spacer11
			GAAACTCAGTGGATGTCGATGAAAGCCAGCTAA
			>spacer12
			CCGAAGAAATTCTCACAAAAGTAACGAGCAAAA
			>spacer13
			AGGTCAGGACTCTTTTTTTGTGCCATAATTTCA
			>spacer14
			CATTGGTAAGGTCAACGTTAGGCCGGACGTACG
			>spacer15
			GCTGCTAGGTCAAAGCTAAAATAGTACTTTTCA
			>spacer16
			TGAGTTGTCTTCCTCGCTGAAAAAGTTCTCACA
			>spacer17
			AATATTACAAGAATACAGTTAAACTGTCATTAG
			>spacer18
			TCAAGTCGGCAAAGGAGTACGCGGACACGAAAG
			>spacer19
			GAATCATCTTAAACTTTCCTTTTCTAAGAGTTG
		>GGATCACCCCCACACCTGTGGGGAATAC	>spacer1
			TGACAACCAAAAAATATACGACTTTAACTTCTG
			>spacer2
			CGGAAAGTTTAAATCTATTAAAGACGCACAATA
			>spacer3
			CGCCCACGCGTTCTTCATTTAAGCTATATTCAG
			>spacer4
			CACCATAGACGCCATGTCTGAAGCGGCATTCTA
Lactobacillus brevis strain CRL 2013	1	>GTATTCCCCACGGGTGTGGGGGTGATCC	>spacer1
			TGATAATCAAGTTTACGTGAGAGTTAAGGGTGC
			>spacer2
			TCATCATATCCCACCCTCATATCCATTAATGGG
			>spacer3
			CGTTCTCCGCTAATCTAGCCGTCTATGATACTA
			>spacer4
			TTAATGGATAAAGTCAAAGCTGCTGAAAGCGAG
			>spacer5
			CGGCCAATGATGTTGAATTTGCGCTCGGGTGTTA
Lactobacillus brevis strain TMW 1.2112	1	>GCTTTAGAATCTTGGTAAATCAATAGGGTTAAGAAC	>spacer1
			CCAAACGCTCCCCAATGAAGAGGCTCTGGG
			>spacer2
			CTATGCGGTTGATGGTGTGCTGTCAGTATC
			>spacer3
			TCATTCTTCCCCTCACGCTGATATCGCGTC
			>spacer4
			TTATCGGTGCAACCATTGCCGTCACAACTG
			>spacer5
			CCGTGTTTTGCCATTATTGGATAGTCAAAT
			>spacer6
			ATATTCGCTGTCGACATGCTATCAGGGACT
			>spacer7
			CACAATTTGAAAAAGATCTTAACGCGATGT
			>spacer8
			CACACAGGAACTTATGGACGCTTACGAGGG
			>spacer9
			ATATCGTCCCGGTCTTCCCAGTTGCCATCT
			>spacer10
			ATATTCTTCAATCGTATCGGCCCATGCTTT
Lactobacillus brevis strain TMW 1.2113	1	>GCTTTAGAATCTTGGTAAATCAATAGGGTTAAGAAC	>spacer1
			CCAAACGCTCCCCAATGAAGAGGCTCTGGG
			>spacer2
			CTATGCGGTTGATGGTGTGCTGTCAGTATC
			>spacer3
			TCATTCTTCCCCTCACGCTGATATCGCGTC
			>spacer4
			TTATCGGTGCAACCATTGCCGTCACAACTG
			>spacer5
			CCGTGTTTTGCCATTATTGGATAGTCAAAT
			>spacer6
			ATATTCGCTGTCGACATGCTATCAGGGACT
			>spacer7
			CACAATTTGAAAAAGATCTTAACGCGATGT
			>spacer8
			CACACAGGAACTTATGGACGCTTACGAGGG
			>spacer9
			ATATCGTCCCGGTCTTCCCAGTTGCCATCT
			>spacer10
			ATATTCTTCAATCGTATCGGCCCATGCTTT
Lactobacillus brevis strain TMW 1.2108	1	>GTATTCCCCACGGGTGTGGGGGTGATCCT	>spacer1
			AGGTTAAGCCAACGTTGCTACCAATATTGACA
			>spacer2
			GTACCCCTCACAGACTAACGTGATTGCCGTTA
			>spacer3
			TTGAAAAAGCCGAAATGTTGTCAATCAAATCA
			>spacer4
			GACGGACAAATTCGTGGCCGTATGGGGATTCAA
			>spacer5
			TGGTGTAGTTGGCCGAACCCGGGATCATACGG
Lactobacillus brevis strain TMW 1.2111	1	>GTATTCCCCACGGGTGTGGGGGTGATCCT	>spacer1
			AGGTTAAGCCAACGTTGCTACCAATATTGACA
			>spacer2
			GTACCCCTCACAGACTAACGTGATTGCCGTTA
			>spacer3
			TTGAAAAAGCCGAAATGTTGTCAATCAAATCA
			>spacer4
			GACGGACAAATTCGTGGCCGTATGGGGATTCAA
			>spacer5
			TGGTGTAGTTGGCCGAACCCGGGATCATACGG
Lactobacillus brevis strain 100D8	1	>GGATCACCCCCACACCTGTGGGGAATAC	>spacer1
			GCTTAAAATCAAGCAGTCGTTGGGCTACGTCAA
			>spacer2
			TGACAACCAAAAAATATACGACTTTAACTTCTG
			>spacer3
			CGGAAAGTTTAAATCTATTAAAGACGCACAATA
			>spacer4
			CCGGTATGCGTATCGAAGAAGTCCCAACCAATG
			>spacer5
			GATGAATAAGAAAAGAAAACAAAATAATACGCA
Lactobacillus brevis strain SRCM101174	1	>GGATCACCCCCACACCTGTGGGGAATAC	>spacer1
			GCTTAAAATCAAGCAGTCGTTGGGCTACGTCAA
			>spacer2
			TCATGTCCCATACTCCGGGCAAAGGAGTGCTTG
			>spacer3
			AATAATGCGGGGGTATTCGCCTTCTTACTAGTG
Lactobacillus brevis strain SRCM101106	1	>GCTTTAGAATCTTGGTAAATCAATAGGGTTAAGAAC	>spacer1
			TCCGCTGATGTTTATTCCAACGGTACAAAGT
			>spacer2
			GAACTACTATTCCTACATTAAGGCACAGCA
			>spacer3
			AGCTCCATGTAAATCAATAACGTTTTCATC
			>spacer4
			AACAGCTACCGGTATTAAAGCAGGCACAGT
			>spacer5
			CCTGTTTCTTTTGGGGGTAAAAATGGCTAT
			>spacer6
			AGGGGCATGCAGAACAGCTTAAACGAATCT
			>spacer7
			TCTCAACCAGCACACCATTCGATGACGGTA
			>spacer8
			TTGTCACGCACAGCACCAGTACGAGCTAGG
			>spacer9
			GCAGCTTCTTTAAAAATGCGTTTGGTTCCT
			>spacer10
			TAATCACGATGGCAATCATTCGTGACCGTA
			>spacer11
			TCACGGAGATTAAGTCTGGCGGTGACGTCA
			>spacer12
			AACAGTTTTATTCCCTTGATCCCGCATGCG
			>spacer13
			TTTCAGGTAAGGCTACCAAGGTAACCCATA
			>spacer14
			TAGACACTGTAATGAATGCCGTCACTATGG
			>spacer15
			GCCAGCTGTATTAACTCATCCGGCGTGGCT
			>spacer16
			TTTGTTGATTGCCGCTTTGGAAGGAATCTC
			>spacer17
			AAGTTCCAAAGATTTAAGCAGTCAGTTTAA
			>spacer18
			AATGGGTTGAACAGCAGTGTTACCAGCTGG
			>spacer19
			GAATCAAGTAAATGGGAACGCTGTTCCTGT
			>spacer20
			TCATTGAGGCGTTAATGTATAAACCGCCTT
			>spacer21
			GCCAAGAAATCAACGACTACATCGAATTTA
Lactobacillus brevis strain 3M004	2	>GCTTTAGAATCTTGGTAAATCAATAGGGTTAAGAAC	>spacer1
			TTACGAATGTGATTAGCTCCAAGCCACGTG
			>spacer2
			ACGCATTTCTTTGCTTAACAGGTATTTATA
			>spacer3
			GATTAGCTTAGCCTTCCTGCGAATGCTCTT
			>spacer4
			CAACTGCACGACCATATCGAACCCATAATT
			>spacer5
			AATTTCATACGTACTTCTAACTGATATTTG
			>spacer6
			CCTGTTAGTAAGTCCGCCACTACCACCCACA
			>spacer7
			TTTGGCAGCCGACCTTGTGCTGCAGCTTAG
			>spacer8
			TAAAACGCCATTGTGCCTTGGGAGTAGCCA
			>spacer9
			AAACGGAGGTAACGAATAACGACATTCTTT
			>spacer10
			ACCCACCCGTATCGGTGTAAGAACTGATAC
			>spacer11
			ATGAACTGCAATCGCCATAACGATCACAAC
			>spacer12
			TCGACAGTCCCGATACCTTTAGCAATGTTC
		>GATCCTTTATACCCTAATTTGAAAGGAACTTAAAGC	>spacer1
			GTCGAACGTTGGCTTGTGACGGTCGTCAAA
			>spacer2
			TAACCAGCTTTATTAAGCGCTAACCAGACA
			>spacer3
			AAAAATGCGGAAAGTATGAAAGGTGACTTC
			>spacer4
			CAAATCGCTAAGCTTATTCTCTAATTTCTT
			>spacer5
			TTTAACCGTCTCTAATTCTTGACGCATAGC
			>spacer6
			CGGTTGCTTTGCTAGTTGCTGACGTGTCAA
			>spacer7
			GTCCGCCTCGCCAATAAGTGTAATGATAAT
			>spacer8
			CTTTTTGATTTGAACCACGATGAACTAATT
			>spacer9
			AACAGCATTAGCAATACCTTCAAGGGAATA
			>spacer10
			CCGCCAATTGCACAATGGACATAACCGCTT
			>spacer11
			CGAATCCATAGGCTATTTTTCATATATAAA
			>spacer12
			CTATTTAGATGATGAAGAAGATCACATTGA
			>spacer13
			GCGGTCTACGACGCCTACAACGCGGAAAAG
			>spacer14
			ACCAAGCATCACATGGTGCTTATCTGATGA
			>spacer15
			TGGTGAACTTGGCGGATGGAATGCGCTAAC
			>spacer16
			GATATGATAGACGTCATCAATGCTGGGATT
			>spacer17
			TTGATGGAGGCCCAAGTTGACAAGGCTAA
			>spacer18
			CTGATACCATCGATCATTGGTGCAATTATT
			>spacer19
			CCCTGCTCTACGTTCAACCTCGGCAATGGA
			>spacer20
			AGGGTCAACGTTACACATGAGTAACGACGC
			>spacer21
			CAGAAGATATCAGTGAGGGTAGCGAAGACG
			>spacer22
			GGGGAGGTTGCACAAACTGTTATTAACAGC
			>spacer23
			ACAGGCGGCTTAGACCCGGGCGGCCCCCTT
			>spacer24
			CTACTGCCGTGATAAATTCGTAGTAGACGG
			>spacer25
			TGCTCGCCAGTATAGTCATCAATCTTGTTC
			>spacer26
			AGTGATGACAGCTATCCTAGAGAAACATAA
			>spacer27
			CAGGCCTATTCAGCTTCGCAAAACGTGACA
			>spacer28
			AGAACTTCCACAAGATAATCCTCGAGGACT
			>spacer29
			GGTCGCAGTCCTCTGACATCTTTATGCGGA
Lactobacillus brevis strain SF15B	2	>GGATCACCCCCACACATGTGGGGAATAC	>spacer1
			GGATACAGACGGATTGACGGCCATTTTTGATTGG
			>spacer2
			CAAAGAAGAAAGCTAAGCCATCCATTTGATACG
			>spacer3
			CAGCCGACAAATCACATCAGCAAATGGTCAACAA
			>spacer4
			GTTACATCAACGGAATAATTGACCCGCGGGTGG
			>spacer5
			TTTAAGCGACTGCGATAGTGGATAAAGAAGGGG
		>GTATTCCCCACACATGTGGGGGTGATCCT	>spacer1
			GGACAGTACCAAGGTATTCCACAAACAACTGT
			>spacer2
			CTGCTGTAGCCTTATAGCCCAACAGATTTTTC
			>spacer3
			AGATGGCCTTTTTCGGCTTAGCTGCCTTAGTG
			>spacer4
			GCTTATTGTGTAGCCCTCTTTTTTGCAACCGT
Lactobacillus brevis strain ZG1	1	>GTTCTTAACCCTATTGATTTACCAAGATTCTAAAGC	>spacer1
			TGGCCCATGCGACAAAGTAAGCCGCCTCA
			>spacer2
			CAGTAAGGGGATGATGTAGCGGTTGATTAC
			>spacer3
			AAAGAATGTCGTTATTCGTTACCTCCGTTT
			>spacer4
			ATTAAGGATAGGCAGATTGATAGGCTCCAA
			>spacer5
			TGGCTACTCCCAAGGCACAATGGCGTTTTA
			>spacer6
			CTAAGCTGCAGCACAAGGTCGGCTGCCAAA
			>spacer7
			CAAATATCAGTTAGAAGTACGTATGAAATT
			>spacer8
			AATTATGGGTTCGATATGGTCGTGCAGTTG
			>spacer9
			TGAGATCGTCGAAGTCAGCCATAGGTTTTT
			>spacer10
			ATCTGGTCGGCGTAGGTGCGCACGGTCTGA
			>spacer11
			AAAGTGGCATGGCATTCCTTGTGGATGATG
			>spacer12
			TTGTGACTAATCATGGTTTGAATATCTTTG
			>spacer13
			GGTGACTACTGCAATGAATGGCTTGCCTAA
			>spacer14
			CCTTCCGAATTTGCCACCGCAAGTAACGTC
			>spacer15
			TAGCAATATCTTGGGCCTTAATGCTGTTAT
			>spacer16
			TGAACTTTAGCCATAAAATCACATCCTTAT
			>spacer17
			GTGGAATCCACCCGTCCGAGTCTTGATAGA
			>spacer18
			TACGGTCTTCATCCATCCGTTGAACTGCTC
			>spacer19
			AGCGGACGGTAGATACACTGCCTGACTTAA
			>spacer20
			ACAACGACCGGTATATTAACCAGATAATCC
			>spacer21
			CCAATCCATAGTAGACGTGGCAACAATCTC
			>spacer22
			AAGAGTCGGTTTGGATATAATGCTCAAATT
			>spacer23
			CCCGGAACCGACCGTATCAACATGGTTAAT
Lactobacillus brevis strain SF9B	3	>AGGATCACCCCCACACGTGTGGGGAATAC	>spacer1
			ACGGTTGCAAAAAAGAGGGCTACACAATAAGC
			>spacer2
			CACTAAGGCAGCTAAGCCGAAAAAGGCCATCT
			>spacer3
			GAAAAATCTGTTGGGCTATAAGGCTACAGCAG
			>spacer4
			ACAGTTGTTTGTGGAATACCTTGGTACTGTCC
		>AGGATCACCCCCACACCTGTGGGGAATAC	>spacer1
			GCTTAAAATCAAGCAGTCGTTGGGCTACGTCA
			>spacer2
			TTAACCACAACACTGCTAAGGGTATCACCATC
			>spacer3
			TCAATTCGGGTATCAATCTGGTTGACGGTGTT
		>GGATCACCCCCACACATGTGGGGAATAC	>spacer1
			GGATACAGACGGATTGACGGCCATTTTTGATTGG
			>spacer2
			CAAAGAAGAAAGCTAAGCCATCCATTTGATACG
			>spacer3
			AGAACTCAGATGTATTCTCAGTGGTTAACCTGA
			>spacer4
			CAGCCGACAAATCACATCAGCAAATGGTCAACAA
			>spacer5
			GTTACATCAACGGAATAATTGACCCGCGGGTGG
			>spacer6
			TTTAAGCGACTGCGATAGTGGATAAAGAAGGGG
Lactobacillus brevis strain BDGP6	1	>GCTTTAGAATCTTGGTAAATCAATAGGGTTAAGAAC	>spacer1
			AAGGGCTGGCTGGATGTTACTAAGTTGCAT
			>spacer2
			TAACCGAGGCCGAAATTTCGGATGAATTGT
			>spacer3
			AAGCACTATCGGAACCTTCGCCCCTAAGAG
			>spacer4
			TAAAGCCGGTATTAAGCTTCGGCGCAGTTC
			>spacer5
			AAAAGGTGAATTTTTAGGCGCTCAGGGGTA
			>spacer6
			GATAGATGTTGATGATTTGCCGGAAATTTT
			>spacer7
			GCCAGCCGGGACAGTCTCGGTTGCTCAGCT
			>spacer8
			TAGGCAAGCCATTCATTGCGGTGGTCGCCA
Lactobacillus brevis strain NBRC 3345	1	>GTTCTTAACCCTATTGATTTACCAAGATTCTAAAGC	>spacer1
			TGGCCCATGCGACAAAGTAAGCCGCCTCA
			>spacer2
			CAGTAAGGGGATGATGTAGCGGTTGATTAC
			>spacer3
			AAAGAATGTCGTTATTCGTTACCTCCGTTT
			>spacer4
			ATTAAGGATAGGCAGATTGATAGGCTCCAA
			>spacer5
			TGGCTACTCCCAAGGCACAATGGCGTTTTA
			>spacer6
			CTAAGCTGCAGCACAAGGTCGGCTGCCAAA
			>spacer7
			CAAATATCAGTTAGAAGTACGTATGAAATT
			>spacer8
			AATTATGGGTTCGATATGGTCGTGCAGTTG
			>spacer9
			TGAGATCGTCGAAGTCAGCCATAGGTTTTT
			>spacer10
			ATCTGGTCGGCGTAGGTGCGCACGGTCTGA
			>spacer11
			AAAGTGGCATGGCATTCCTTGTGGATGATG
			>spacer12
			TTGTGACTAATCATGGTTTGAATATCTTTG
			>spacer13
			GGTGACTACTGCAATGAATGGCTTGCCTAA
			>spacer14
			CCTTCCGAATTTGCCACCGCAAGTAACGTC
			>spacer15
			TAGCAATATCTTGGGCCTTAATGCTGTTAT
			>spacer16
			TGAACTTTAGCCATAAAATCACATCCTTAT
			>spacer17
			GTGGAATCCACCCGTCCGAGTCTTGATAGA
			>spacer18
			TACGGTCTTCATCCATCCGTTGAACTGCTC
			>spacer19
			AGCGGACGGTAGATACACTGCCTGACTTAA
			>spacer20
			ACAACGACCGGTATATTAACCAGATAATCC
			>spacer21
			CCAATCCATAGTAGACGTGGCAACAATCTC
			>spacer22
			AAGAGTCGGTTTGGATATAATGCTCAAATT
			>spacer23
			CCCGGAACCGACCGTATCAACATGGTTAAT
Levilactobacillus brevis strain DS1_5	2	>GTATTCCCCACACATGTGGGGGTGATCC	>spacer1
			CTGGATGGTCGTAGGTTCGACCCCTACAAAGTC
			>spacer2
			TGTAACTGAATTTGTGCCGGTGTTGTCGCTGTTT
			>spacer3
			TGTCGAAGGCGATGTACGTGAACTGAAAAGTAA
			>spacer4
			CCATTGAATGCGGAATGACGGCTTTTTTATGAA
			>spacer5
			TAGATGGCCTTTTTCGGCTTAGCTGCCTTAGTG
			>spacer6
			TATTAGTTGGTCGAATAGAAAAAAGCTAGGTAT
			>spacer7
			TGGCTGAAAACGAGCTTGTAGCATTTGAACCAA
		>GTATTCCCCACAGGTGTGGGGGTGATCC	>spacer1
			CTGAATATAGCTTAAATGAAGAACGCGTGGGCG
			>spacer2
			TGCGTATTATTTTGTTTTCTTTTCTTATTCATC
			>spacer3
			CATTGGTTGGGACTTCTTCGATACGCATACCGG
			>spacer4
			TATTGTGCGTCTTTAATAGATTTAAACTTTCCG
			>spacer5
			TGCTATGCTGTATTCAGGAAAACCGATAACAAG
			>spacer6
			TTAATCATGACATAGAGAAGAAATACCAGAAAG
			>spacer7
			CAGAAGTTAAAGTCGTATATTTTTTGGTTGTCA
			>spacer8
			TTGACGTAGCCCAACGACTGCTTGATTTTAAGC
Lactobacillus brevis strain DM9218	2	>GTATTCCCCACAGGTGTGGGGGTGATCC	>spacer1
			CACTAGTAAGAAGGCGAATACCCCCGCATTATT
			>spacer2
			CAAGCACTCCTTTGCCCGGAGTATGGGACATGA
			>spacer3
			TTGACGTAGCCCAACGACTGCTTGATTTTAAGC
		>AGGATCACCCCCACATGTGTGGGGAATAC	>spacer1
			TTGGTTCAAATGCTACAAGCTCGTTTTCAGCC
			>spacer2
			CACTAAGGCAGCTAAGCCGAAAAAGGCCATCT
			>spacer3
			GGGTGGCCGCTTATGGTGTCAGTCAACCGGGA
			>spacer4
			TTACTTTTCAGTTCACGTACATCGCCTTCGAC
			>spacer5
			AAACAGCGACAACACCGGCACAAATTCAGTTAC
			>spacer6
			TTACTTTTCAGTTCACGTACATCGTCTTCAAC
			>spacer7
			GTATAGTGGCCAAACGGCTATCTATCGTGCTG
			>spacer8
			CAGGCATAGCGCCTGTTTTTTATTTTGCCTTG
			>spacer9
			AAACAGCGACAACACCGGCACAAATTCAGTTAC
			>spacer10
			CCCTTTACTTCCATTTTTTGAACAGCATAGTA
Lactobacillus brevis strain ZLB004	5	>GTATTCCCCACATGTGTGGGGGTGATCC	>spacer1
			CATCATGCACATCTCGCAGGTTATTAATGCCAT
			>spacer2
			TGGAGTCTATATTTAAAAGGCTTGACAGTCAAG
			>spacer3
			CACGGTAACGGTTGCTGGTAGAAATGTTGATAA
			>spacer4
			TGTACTGACCAGTTTTAGCGCCAGCCTTGGTTA
			>spacer5
			TGATCGATTGATTTTTAAAAAGCGAATTAAATC
			>spacer6
			TGTAATGTTTTCCGACCCCATGGTGTCCCCAGT
			>spacer7
			TTAATATTTATGCTGGCAGCCCGGTCACTTGGT
			>spacer8
			TGAGGTTTGTTAATTTTAAAATAATGAAAATCA
		>GTATTCCCCACGTGTGTGGGGGTGATCC	>spacer1
			TAAGCCCCACTACGTCGATTTACCGTTGACAGA
			>spacer2
			TGCCTAGTTTTTTGTTTAGAAACTCATCAACAT
			>spacer3
			TATTTTGAGTATCAGTTTCTTCAGGAGAACCTT
			>spacer4
			TATTGTGCAAGTCATATACATGAAAACCAAAAC
			>spacer5
			TAAATCAAGTTATGAACGAAACGCTAATCTTAA
			>spacer6
			TCTTCCGGAACCAAATCCTTCCAACTTAAGATC
			>spacer7
			TTTATGCCAACTTTCTGCCACACTTAGGGCAAT
			>spacer8
			CTAATCAAGAACTACTTTGCAATGGGGCTTTAC
			>spacer9
			TCACTTGCTGATTCGACCTGCCGTCGGAGGGCG
			>spacer10
			CGCCGTCACTGGTCATCATCTCCTAAATTGGTT
			>spacer11
			TCGTAAAGGGCGTAAAGAGGCCGACACGGTGCA
			>spacer12
			CTAAAATCCGATCATTTTCGGCCATCAATCACA
		>GTATTCCCCACAGGTGTGGGGGTGATCC	>spacer1
			CTAGCTGTAATTGCGCGTCCAATGTGCTTCCTT
			>spacer2
			TATCCACACCACCGTATGAACGAGAGTGTACAA
			>spacer3
			TACTTCATGATCAACAGGACCGTCCTTTTTAAC
			>spacer4
			TGAGAAAAACGTTAACTCAGTCTTTTACCATGA
			>spacer5
			CGGCTGTACCTGAACCCCATTAAGCTGTTCGGT
			>spacer6
			TATAACCTCCCATAATGTATTTGTTACAACAGT
			>spacer7
			TATCTATTCCAACCTCAACGATTCCAGAAACTT
			>spacer8
			GGCTGCCATCATTTCCTTGTTTCTGACCATTTTG
		>GTTCTTAACCCTATTGATTTACCAAGATTCTAAAGC	>spacer1
			GAAGGCAATAAGCTGGAAGCCATTGTACCA
			>spacer2
			CGAAGTCTATTGGCAAGTTCCGAAGAAAAA
			>spacer3
			CCAAGGGCAGTACAATCTACGGTAAGGCCG
			>spacer4
			GACCAACTTTACGTAGTCCTTGTTAGCTGA
			>spacer5
			CCACGGCATAAGCTTAGTTGGTTCTCCTGT
			>spacer6
			GTTCTGCTGTCTTCTGTAGTATCCGTTGCC
			>spacer7
			TAGGCGTTGCCTTGGTAACCTTACCTGAAA
			>spacer8
			GGATACGCTACAATACGCCAATTACGTCCA
			>spacer9
			CAATGGCCGCCCGGATTGCCTTATTCTCAT
			>spacer10
			TTAGGCCAAGACACTTTTGCGCATGCAAAG
			>spacer11
			ATCCTAAACCAAAAGTAAACAGTGTCTTAA
		>AGGATCACCCCCACACCTGTGGGGAATAC	>spacer1
			TGGCTGAAAAGCGTGTGGGTGTAGGCACGGCC
			>spacer2
			TAATCCCATCTTCTTCACCCAAGCCAGAAAGT
			>spacer3
			GGCGTTCAGCGCTGTTAACAAAGCGGCTACTA
			>spacer4
			AGCAGATTATAAGCCCAGCAGGTAATACGGCT
		>AATGCAGATAAATGCAGATAAAAAAC	>spacer1
			GATAAAAAACCATGCAGAATTACTAATGCTACAGCGTCCTGCCCACCTCATCTTCATTGTC
Lactobacillus brevis strain TUCO-5E	5	>GTTCTTAACCCTATTGATTTACCAAGATTCTAAAGC	>spacer1
			GAAGGCAATAAGCTGGAAGCCATTGTACCA
			>spacer2
			CGAAGTCTATTGGCAAGTTCCGAAGAAAAA
			>spacer3
			CCAAGGGCAGTACAATCTACGGTAAGGCCG
			>spacer4
			GACCAACTTTACGTAGTCCTTGTTAGCTGA
			>spacer5
			CCACGGCATAAGCTTAGTTGGTTCTCCTGT
			>spacer6
			GTTCTGCTGTCTTCTGTAGTATCCGTTGCC
			>spacer7
			TAGGCGTTGCCTTGGTAACCTTACCTGAAA
			>spacer8
			AAGTCACAACCCAAACCTACACAACCTAAA
			>spacer9
			TGCCGGTAGACTGTTCCAATTTAAGCTGGT
			>spacer10
			ACTTTAACGGTTGATTTTCCTAACAGATCA
			>spacer11
			AGCTCACGTGAGTTTTTTTGTTGTCTAAAA
			>spacer12
			ATGTATGCTGCACTTGTGGGTAATCACTCT
			>spacer13
			TCAAGTCGCTAGTCATGCACGACGGCAACA
			>spacer14
			CTACATCATCAATCATATCTAGTAAGAAA
			>spacer15
			CCACTCAACCAGCGTTTAATCGTTTGAATT
			>spacer16
			TAGGCTTCTTCAACCCAAACGAATGATAAG
		>AGGATCACCCCCACACCTGTGGGGAATAC	>spacer1
			TGGCTGAAAAGCGTGTGGGTGTAGGCACGGCC
			>spacer2
			TAATCCCATCTTCTTCACCCAAGCCAGAAAGT
			>spacer3
			GGCGTTCAGCGCTGTTAACAAAGCGGCTACTA
		>GTATTCCCCACAGGTGTGGGGGTGATCC	>spacer1
			TGGTTATCATGAAGCCCTTCACAGATCGGCTGC
			>spacer2
			TGAGAAAAACGTTAACTCAGTCTTTTACCATAA
			>spacer3
			TCACGCCTCGCCATCAGGAATATCATCAATACA
			>spacer4
			CGGCTGTACCTGAACCCCATTAAGCTGTTCGGT
			>spacer5
			TATCTATTCCAACCTCAACGATTCCAGAAACTT
			>spacer6
			GGCTGCCATCATTTCCTTGTTTCTGACCATTTTG
		>GTATTCCCCACATGTGTGGGGGTGAT	>spacer1
			CCTGATCGATTGATTTTTAAAAAGCGAATTAAATC
			>spacer2
			CCTGTAATGTTTTCCGACCCCATGGTGTCCCCAGT
			>spacer3
			CCTTAATATTTATGCTGGCAGCCCGGTCACTTGGT
			>spacer4
			CCTGAGGTTTGTTAATTTTAAAATAATGAAAATCA
		>GTATTCCCCACGTGTGTGGGGGTGATCC	>spacer1
			TCTTCCGGAACCAAATCCTTCCAACTTAAGATC
			>spacer2
			TTTATGCCAACTTTCTGCCACACTTAGGGCAAT
			>spacer3
			CTAATCAAGAACTACTTTGCAATGGGGCTTTAC
			>spacer4
			TCACTTGCTGATTCGACCTGCCGTCGGAGGGCG
			>spacer5
			CGCCGTCACTGGTCATCATCTCCTAAATTGGTT
			>spacer6
			TCGTAAAGGGCGTAAAGAGGCCGACACGGTGCA
			>spacer7
			CTAAAATCCGATCATTTTCGGCCATCAATCACA
Lactobacillus brevis strain WIKIM12	2	>GGATCACCCCCACATGTGTGGGGAATAC	>spacer1
			TTGGTTCAAATGCTACAAGCTCGTTTTCAGCCA
			>spacer2
			ATACCTAGCTTTTTTCTATTCGACCAACTAATA
			>spacer3
			CACTAAGGCAGCTAAGCCGAAAAAGGCCATCTA
			>spacer4
			GAAAAATCTGTTGGGCTATAAGGCTACAGCAGA
			>spacer5
			ACAGTTGTTTGTGGAATATCTTGGTACTGTCCA
			>spacer6
			TTCATAAAAAAGCCGTCATTCCGCATTCAATGG
		>GGATCACCCCCACACCTGTGGGGAATAC	>spacer1
			GCTTAAAATCAAGCAGTCGTTGGGCTACGTCAA
			>spacer2
			TGACAACCAAAAAATATACGACTTTAACTTCTG
			>spacer3
			CTTTCTGGTATTTCTTCTCTATGTCATGATTAA
			>spacer4
			GATGAATAAGAAAAGAAAACAAAATAATACGCA
Lactobacillus brevis strain KMB_615	5	>GTATTCCCCACACATGTGGGGGTGATCCT	>spacer1
			AATTCCAGCTGATTGGGAACTAAGTTTATGGCC
			>spacer2
			CTGAACGAATTGCTTATTGCGCACCTTAACTT
			>spacer3
			ATAATTTCATCAGCAAAGCCTTTATCAACTGC
			>spacer4
			GATGGAATTATAATTGCTTTAATGTAAAATTA
			>spacer5
			ACTATTATTCTCATAATCCACCTTAGAAACTC
			>spacer6
			GGACAGTACCAAGGTATTCCACAAACAACTGT
			>spacer7
			CTGCTGTAGCCTTATAGCCCAACAGATTTTTC
			>spacer8
			AGATGGCCTTTTTCGGCTTAGCTGCCTTAGTG
			>spacer9
			GGCTGAAAACGAGCTTGTAGCATTTGAACCAA
			>spacer10
			GCTTATTGTGTAGCCCTCTTTTTTGCAACCGT
		>GGATCACCCCCACACACGTGGGGAATAC	>spacer1
			CCGTACCTTGTCCGTAGATTATCATTCAGACTA
			>spacer2
			TGGCTACCGAATGAACGAGAAGCACCGAATCCA
			>spacer3
			TTAAGTCCATTGCTCAAGATGGTATTAACGATG
			>spacer4
			GCTAAGAGGGCATTCAAGCCAGTTTCCAATGTA
			>spacer5
			AAAACACCCTTATCAGTAATCGCAACATTTTGA
			>spacer6
			TTCGTCCATTTACCAGACAGAATCGAGTAAATG
			>spacer7
			CTTCATGTTAGGAAAAACTGCTGATCAAGCCTA
			>spacer8
			TCAAAAAGTAATAGTTTTAAAAATTATACAAAA
			>spacer9
			TTTTGTTAATGATCACAGCATGGGAAACGGGAG
			>spacer10
			ATTGATTTGTAGTATTTCCATCATATGCCGCTA
			>spacer11
			TCTGGATATTTACTAATCCATGCGCTCAATTGA
			>spacer12
			GCATTTTCCACCTGTCTGTCCGCAATCTCCCTG
			>spacer13
			TATCTAGGATTGCTTTTTCCCTTAAATAACCGG
			>spacer14
			CGAGTGATGTTGAGATTGGAATCGAGAAGGAGA
			>spacer15
			CCGACTTAAAAGCTCCCTTAGCCCACTTACCAA
		>GGATCACCCCCACACCTGTGGGGAATAC	>spacer1
			GCTTAAAATCAAGCAGTCGTTGGGCTACGTCAA
			>spacer2
			TCAATTCGGGTATCAATCTGGTTGACGGTGTTA
			>spacer3
			CTACCAGCGCAGGAATTGCACTAATGAACAAAG
		>GTATTCCCCACATGTGTGGGGGTGATCCT	>spacer1
			GCTCTTGCTAAAAAGTTTGCTGCTTATATATG
			>spacer2
			AACGCAAGCAACGACCACAAGCACCACTAACTA
			>spacer3
			AAGCTGCCCTCGAGTTCGTATAGATTCATGGT
			>spacer4
			CATCAGGGACTAAGGCATTCATGACCTCAGCA
			>spacer5
			GACTATGGAACCGGGGTTGAGGTTAACTTAAA
			>spacer6
			CATCATTCCGTGCTTCATGGTGTAGCCTCCTA
			>spacer7
			CAATCAAAAATGGCCGTCAATCCGTCTGTATCC
		>GGATCACCCCCACACCTGTGGGGAATAC	>spacer1
			GCTCGGTATGCACTTGTGTGGCCGTATCTCCGA
			>spacer2
			TCATCAACTGTGATTGGCCGATCATGGCGTTTG
			>spacer3
			CACGTGGAAGGGTCAACGAATGCGATTAACTCA
			>spacer4
			CGCTTGCTCTGTGTCCGCCAGAGCGGCATTGTA
			>spacer5
			AGATTATGACCTATGATTCTGATGTGCAAGAGA
			>spacer6
			AGGATTCCGATAACTCCGCTGACTCCCAGCATAT
Lactobacillus brevis strain KMB_620	1	>GTATTCCCCACAGGTGTGGGGGTGATCC	>spacer1
			CTGAATATAGCTTAAATGAAGAACGCGTGGGCG
			>spacer2
			TGCGTATTATTTTGTTTTCTTTTCTTATTCATC
			>spacer3
			CATTGGTTGGGACTTCTTCGATACGCATACCGG
			>spacer4
			TATTGTGCGTCTTTAATAGATTTAAACTTTCCG
			>spacer5
			CAGAAGTTAAAGTCGTATATTTTTTGGTTGTCA
Levilactobacillus brevis strain CD0817	6	>GCTTTAGAAGTTCTGTAAATCAGTAAGGTCAAGAAC	>spacer1
			AGCTGGATGGCCAGCACTACGACGCCTATC
			>spacer2
			TGAGACGACTAAACGTTTTCTGAAGTGGTT
			>spacer3
			TTGTCCCAATCAATAGCAAGATTAATTTTA
			>spacer4
			CTTCCGTAGTTTTATCTGCAACGGATAGGT
			>spacer5
			GCCCTGGTTGCCGTCAACAACCCCGTAGGC
			>spacer6
			GGTGTTGTGGGACACCGAAGTCTTTAGAGT
			>spacer7
			ACAAACAGTGCTTGCAGTAGGCTTACAACG
			>spacer8
			TCAACTCGTCAGATTTGTGCCATGATATAC
			>spacer9
			GCCAAGGGCTACTTGCGGTTAAACGGATGC
			>spacer10
			TTAATCTCCTCTTTTTTGGGTTTAAGTATG
			>spacer11
			TGTGGGATCACCATGGGAGTCCCACCAACC
			>spacer12
			CAAAGAGCACTCGCAAGGACTTGGGAAAGC
			>spacer13
			CCACGGGAACCGTTACTGGTGTGTGCGTCG
			>spacer14
			CATCCCCATCATGATGGCCTTTCAGAAAT
			>spacer15
			ACGCTGTTCGGAGAATCTGCGGGGATGTAA
			>spacer16
			TAAGTCAAACTACACCGGGCGCCTGGCATC
			>spacer17
			CAATGACCTGATTGACATCGACAATTACCT
			>spacer18
			GGACAATTTAAGATATGTTAAGAATCATGA
			>spacer19
			AAAAATATAAGACAAGAAATAAAGAGACTT
			>spacer20
			GGGCCGTGGGTGGGACAAACTCACGGTTGC
			>spacer21
			ACTGGGTTTATGACTGTTACACTTTATGGC
			>spacer22
			ACCCGAGCCAAAACCAGTGCCTGGTTGGGG
			>spacer23
			GCGGCGGTGTCGGCCATGCTTTTAAGTGGG
			>spacer24
			CCGGCGGGCGTTGAGTACGATTTGGCGGGG
			>spacer25
			GGGAGTTATTCTAGTACCATCGAAAGAATT
			>spacer26
			GCCAAGTAATGCAAGACGCCCACATCGTTG
			>spacer27
			AATCAAACTTACTGGAACGCTTCTTAGGGT
			>spacer28
			ATTGCAGGTGCTTTACGTAGAGGCATACAA
			>spacer29
			TCACCGGGTGCAGTTCGATGTTGCGCTTGT
			>spacer30
			TTTATCTAGGGGGGTGCAGACATGATTGAT
			>spacer31
			ACCAATTTGTCCGCATCCCCAAATGCTACA
			>spacer32
			AAGAAGAATTCAATCGCATGGGTGTTTCTG
			>spacer33
			TTACGGGCGTAAGTCGCCTTTTGGTTCCCT
			>spacer34
			CGATGCTTCAGTCTTTTAATCCACAGATGA
			>spacer35
			CGCCGTATGGGCTTGCCCCTGTGCTGGCTA
			>spacer36
			TAAAGTTAAACGATTCGTTTAGTTGGAAGG
			>spacer37
			TCGGTTTTAAGCCGACGGAGGAAGACGTAG
			>spacer38
			CGCAATGCCCGCAAGCACATGTATGGAGGT
			>spacer39
			CATCCCCATCATGACGGCCTTTCAGCAATC
			>spacer40
			CGCAGTAGTCAAACAGATTGACGAGCAGAA
			>spacer41
			TACTTGTGCACCCGCGGCATATGCTTTTCC
		>GGATCACCCCCACACCTGTGGGGAATAC	>spacer1
			ATAAAAGCCCAGTTAAGGGCAGTTCAACGCGGG
			>spacer2
			GGAAACCCGCCGCTTTCCAGTGTTTGTTGCAGA
			>spacer3
			TTTTGAAGAAGTCAATAATCTATTAGACGTTGA
			>spacer4
			TGACTAGCATGGGTGACATGCATGGCACGAGCA
			>spacer5
			TAAATGAAAATTGAACTGAAAAATCAGCTACTG
			>spacer6
			TCATTATCACGCTGGTAATCACGATTTACCCGA
		>GGATCACCCCCACACCTGTGGGGAATAC	>spacer1
			AGCCATTTTATCGATTGGCTTTAACATATGACAG
			>spacer2
			ACTAGCTTCTTTTTCGTCGCGAAGTCTTTGATG
			>spacer3
			AAAGGCCCGGACACCTGTAAGATATCCGAACCA
			>spacer4
			TCTACACCCTCTACTTCAAGCCATTTTGGTTCA
			>spacer5
			TTGGCGATGTGGAAACAATGCCAAAAATTTTCA
			>spacer6
			ACACGGGAAGACTTGGAATTTGAGCTAGCTTTG
			>spacer7
			GGGGGCAAGGTAAAACGTACCTAATGGCGATTA
			>spacer8
			TCGCGGATTGCTGACAGTGTCGACTTACTCATG
			>spacer9
			CGGCTTTCGGATCGCCGTTAGACTCACGTTTGA
			>spacer10
			GTTCGCAGCGTTCACTATTTGAATGAAACGGAA
			>spacer11
			TCTACCAAGTTTTTCATTGATGGAACCTATACA
		>GGATCACCCCCACACCTGTGGGGAATAC	>spacer1
			TCCCACCATTCTTGGCTCTGCCACCGGCGTTTG
			>spacer2
			ACCACTTTTTTAAGATCCGACCCTGTTAACGCA
			>spacer3
			CACCTCATGGATGATGTGAGCTGTATCATCAGCG
			>spacer4
			TTCAGCGCCAGCGCTTCCCAAGTTGCGGCATGG
			>spacer5
			AATTATAGCATAGCAAGGGGTGGCTCGCTTTGA
			>spacer6
			TTAAGCTTGAATATGTTTGTCGAACTTAAAGCG
			>spacer7
			CGGCAAGAACTTGTTGTCCGTCATGACCGTTTG
			>spacer8
			ACCAAAACTTGACAAAAGCAGCCTTCGAAGAAA
			>spacer9
			TCGGCAAAAATTACTTGCGCAACGTCACTGATA
			>spacer10
			CCGCCTATGTGAAGTTAGTGGTGAAGACGGATG
			>spacer11
			CAATTCTTGCTGTTAGCATTGGGGTCATTACTG
			>spacer12
			ATTCTATGGCCCATTTTTGACGCGTAAGAGCCG
			>spacer13
			GTGTCCACCTGCTCCTGACTCACATCGGACTTA
		>GGATCACCCCCACACCTGTGGGGAATAC	>spacer1
			TTAATTTCAGCCGGAAAACTTTGTTCGACCCAA
			>spacer2
			TTTTTGTTCATTCTAGTTGTGGAAGTCGGGACA
			>spacer3
			TACCGTCTCCCCAATCTTTTCGACGCATATGCA
			>spacer4
			TTTGCACATCATTTTTTACAGCCTGTAAATCCG
			>spacer5
			TGTGATTACCTGGAAAGTTAACGAGCAGTTCGA
Lactobacillus brevis strain LMT1-73	1	>GTATTCCCCACGGGTGTGGGGGTGATCC	>spacer1
			TGATAATCAAGTTTACGTGAGAGTTAAGGGTGC
			>spacer2
			TCATCATATCCCACCCTCATATCCATTAATGGG
			>spacer3
			CGTTCTCCGCTAATCTAGCCGTCTATGATACTA
			>spacer4
			TTAATGGATAAAGTCAAAGCTGCTGAAAGCGAG
			>spacer5
			CGGCCAATGATGTTGAATTGCGCTCGGGTGTTA
Levilactobacillus brevis strain SRCM 103306	1	>GGATCACCCCCACACCTGTGGGGAATAC	>spacer1
			CCGCTTTGCAGAACTCAGATATTTATTCAGCAG
			>spacer2
			AGTCCGATATAGTCCACGAACGCCACATACTCA
			>spacer3
			CTAATCTTCGTGACCTTAGCGATATATGCCACG
			>spacer4
			AGGTCTTCACCGCCATAAGTCATAGACCCTTCG
			>spacer5
			CCAGCCATAACCGCCATTTCTGGTACAATTGTA
Lactobacillus brevis strain UCCLBBS124	1	>GTATTCCCCACGGGTGTGGGGGTGATCC	>spacer1
			TGATAATCAAGTTTACGTGAGAGTTAAGGGTGC
			>spacer2
			TCATCATATCCCACCCTCATATCCATTAATGGG
			>spacer3
			CGTTCTCCGCTAATCTAGCCGTCTATGATACTA
			>spacer4
			TTAATGGATAAAGTCAAAGCTGCTGAAAGCGAG
			>spacer5
			CGGCCAATGATGTTGAATTGCGCTCGGGTGTTA
Lactobacillus brevis strain SA-C12	1	>GGATCACCCCCACACCTGTGGGGAATAC	>spacer1
			TGACAACCAAAAAATATACGACTTTAACTTCTG
			>spacer2
			CGGAAAGTTTAAATCTATTAAAGACGCACAATA
			>spacer3
			CCGGTATGCGTATCGAAGAAGTCCCAACCAATG
			>spacer4
			GATGAATAAGAAAAGAAAACAAAATAATACGCA
Lactobacillus brevis strain UCCLB556	2	>GTATTCCCCACACATGTGGGGGTGATCCT	>spacer1
			CATTGAATGCGGAATGACGGCTTTTTTATGAA
			>spacer2
			GGACAGTACCAAGATATTCCACAAACAACTGT
			>spacer3
			CTGCTGTAGCCTTATAGCCCAACAGATTTTTC
			>spacer4
			AGATGGCCTTTTTCGGCTTAGCTGCCTTAGTG
			>spacer5
			GGCTGAAAACGAGCTTGTAGCATTTGAACCAA
		>GGATCACCCCCACACCTGTGGGGAATAC	>spacer1
			GCTTAAAATCAAGCAGTCGTTGGGCTACGTCAA
			>spacer2
			TGACAACCAAAAAATATACGACTTTAACTTCTG
			>spacer3
			CCGGTATGCGTATCGAAGAAGTCCCAACCAATG
			>spacer4
			GATGAATAAGAAAAGAAAACAAAATAATACGCA
Lactobacillus brevis strain UCCLB95	1	>GTATTCCCCACATGTGTGGGGGTGATCCT	>spacer1
			GACTATGGAACCGGGGTTGAGGTTAACTTAAA
			>spacer2
			CATCATTCCGTGCTTCATGGTGTAGCCTCCTA
			>spacer3
			CAATCAAAAATGGCCGTCAATCCGTCTGTATCC
Lactobacillus brevis strain UCCLBBS449	1	>GGATCACCCCCACACCTGTGGGGAATAC	>spacer1
			GCTTAAAATCAAGCAGTCGTTGGGCTACGTCAA
			>spacer2
			CAACTGACACCCGTTGAGCCACTTCCCATGCAA
			>spacer3
			CCGTCGAAGAAAACGGGGTGGCTACGCCGCTAG
			>spacer4
			TTTCTGGATTGACCAGCAGAGAGTACCCGGCCA
			>spacer5
			TTAAAAAGTGCATCTCAGACTAAGGAGTGTTTA
Lactobacillus brevis strain UCCLB521	2	>GTATTCCCCACACATGTGGGGGTGATCCT	>spacer1
			CATTGAATGCGGAATGACGGCTTTTTTATGAA
			>spacer2
			GGACAGTACCAAGATATTCCACAAACAACTGT
			>spacer3
			CTGCTGTAGCCTTATAGCCCAACAGATTTTTC
			>spacer4
			AGATGGCCTTTTTCGGCTTAGCTGCCTTAGTG
			>spacer5
			ATTAGTTGGTCGAATAGAAAAAAGCTAGGTAT
			>spacer6
			GGCTGAAAACGAGCTTGTAGCATTTGAACCAA
		>GGATCACCCCCACACCTGTGGGGAATAC	>spacer1
			TGACAACCAAAAAATATACGACTTTAACTTCTG
			>spacer2
			CGGAAAGTTTAAATCTATTAAAGACGCACAATA
			>spacer3
			CCGGTATGCGTATCGAAGAAGTCCCAACCAATG
			>spacer4
			GATGAATAAGAAAAGAAAACAAAATAATACGCA
			>spacer5
			CGCCCACGCGTTCTTCATTTAAGCTATATTCAG
Lactobacillus brevis strain TR169	2	>AGGATCACCCCCACATGTGTGGGGAATAC	>spacer1
			TTGGTTCAAATGCTACAAGCTCGTTTTCAGCC
			>spacer2
			ATACCTAGCTTTTTTCTATTCGACCAACTAAT
			>spacer3
			CACTAAGGCAGCTAAGCCGAAAAAGGCCATCT
			>spacer4
			GAAAAATCTGTTGGGCTATAAGGCTACAGCAG
			>spacer5
			ACAGTTGTTTGTGGAATATCTTGGTACTGTCC
			>spacer6
			TTCATAAAAAAGCCGTCATTCCGCATTCAATG
		>GGATCACCCCCACACCTGTGGGGAATAC	>spacer1
			GCTTAAAATCAAGCAGTCGTTGGGCTACGTCAA
			>spacer2
			TGACAACCAAAAAATATACGACTTTAACTTCTG
			>spacer3
			CTTTCTGGTATTTCTTCTCTATGTCATGATTAA
			>spacer4
			GATGAATAAGAAAAGAAAACAAAATAATACGCA
Lactobacillus brevis strain TR052	1	>GTTCTTAACCCTATTGATTTACCAAGATTCTAAAGC	>spacer1
			TGCCTTCGTGGATGGTTCGCCTTACATTAA
			>spacer2
			CCCTCGTAAGCGTCCATAAGTTCCTGTGTG
			>spacer3
			TCAATGGGGTGAATTTTTACTGTAACGTCT
			>spacer4
			GCACCAAACTGCCTTTTCAAATAGTCAAAG
			>spacer5
			AATTCTTGCTTGCTACTTTCATGCAAATTT
			>spacer6
			AACGGCCCGAAACTAAAACCCGTTGCCCCT
			>spacer7
			CGAAGGCATCGTATACTTTACTGGTTTATGG
Lactobacillus brevis strain TR055	5	>GTATTCCCCACATGTGTGGGGGTGATCC	>spacer1
			TATCCGACAAGGGTGCCATGGGGCACCGTGGTG
			>spacer2
			TATACTTAGTAACAGCTTTGTATACCTTGGTTA
			>spacer3
			CGGCATGGGCTTCCCAGACTCTACGTCCGGGCA
			>spacer4
			TCTTCCTTGATATCATGCTTCATAAAGGTTGCG
			>spacer5
			TGATCGATTGATTTTTAAAAAGCGAATTAAATC
			>spacer6
			TGTAATGTTTTCCGACCCCATGGTGTCCCCAGT
			>spacer7
			TTAATATTTATGCTGGCAGCCCGGTCACTTGGT
			>spacer8
			TGAGGTTTGTTAATTTTAAAATAATGAAAATCA
		GTATTCCCCACGTGTGTGGGGGTGATCC	>spacer1
			TGAGCCCAAATCAAGACGGATTCGTTCACAAAT
			>spacer2
			CATCTTCCGGCCACTTATCTGGATCATCACCAT
			>spacer3
			TAATCTAACGATGGCGGCTATTAAGGAGGTATT
			>spacer4
			TAATTGCTAATCTTGGGGATACCTTGGTGAATA
			>spacer5
			TCTTCCGGAACCAAATCCTTCCAACTTAAGATC
			>spacer6
			TCACTTGCTGATTCGACCTGCCGTCGGAGGGCG
			>spacer7
			CGCCGTCACTGGTCATCATCTCCTAAATTGGTT
			>spacer8
			TCGTAAAGGGCGTAAAGAGGCCGACACGGTGCA
			>spacer9
			CTAAAATCCGATCATTTTCGGCCATCAATCACA
		>GTTCTTAACCCTATTGATTTACCAAGATTCTAAAGC	>spacer1
			GAAGGCAATAAGCTGGAAGCCATTGTACCA
			>spacer2
			CGAAGTCTATTGGCAAGTTCCGAAGAAAAA
			>spacer3
			CCAAGGGCAGTACAATCTACGGTAAGGCCG
			>spacer4
			GACCAACTTTACGTAGTCCTTGTTAGCTGA
			>spacer5
			CCACGGCATAAGCTTAGTTGGTTCTCCTGT
			>spacer6
			GTTCTGCTGTCTTCTGTAGTATCCGTTGCC
			>spacer7
			TAGGCGTTGCCTTGGTAACCTTACCTGAAA
			>spacer8
			AAGTCACAACCCAAACCTACACAACCTAAA
			>spacer9
			TGCCGGTAGACTGTTCCAATTTAAGCTGGT
			>spacer10
			ACTTTAACGGTTGATTTTCCTAACAGATCA
			>spacer11
			TCATTGCCGATCGCCTATCACCACGAGTTA
			>spacer12
			GGATACGCTACAATACGCCAATTACGTCCA
			>spacer13
			TCAAGCTGTTTTTTAGTATCTGCAAGCTTT
			>spacer14
			TGGTATCTGCAAGTGTTGATGGAACTGCTG
		>GTATTCCCCACAGGTGTGGGGGTGATCCT	>spacer1
			AACCCCACTGGGGCAATCATGGACGAATACTG
			>spacer2
			TAGTAGCCGCTTTGTTAACAGCGCTGAACGCC
			>spacer3
			ACTTTCTGGCTTGGGTGAAGAAGATGGGATTA
			>spacer4
			GGCCGTGCCTACACCCACACGCTTTTCAGCCA
		>GGATCACCCCCACACCTGTGGGGAATAC	>spacer1
			CAAAATGGTCAGAAACAAGGAAATGATGGCAGCC
			>spacer2
			AAGTTTCTGGAATCGTTGAGGTTGGAATAGATA
			>spacer3
			ACTGTTGTAACAAATACATTATGGGAGGTTATA
			>spacer4
			ACCGAACAGCTTAATGGGGTTCAGGTACAGCCG
			>spacer5
			TGTATTGATGATATTCCTGATGGCGAGGCGTGA
			>spacer6
			TCATGGTAAAAGACTGAGTTAACGTTTTTCTCA
			>spacer7
			TACTAATGGCGGCCCGTGTAAACTGCATCTTTG
			>spacer8
			TCGATTGACTTATCGAATACATAACCGGTATCA
			>spacer9
			TTTCCGGTATCGTGACTAATATCTTTTTTAAGCG
Lactobacillus brevis strain NBRC 3960	2	>GGATCACCCCCACACCCGTGGGGAATAC	>spacer1
			CACGGGCCTGGACCCCAAGATTTCAAATAGCAG
			>spacer2
			TTGGAAAAATTAGATCACGCGGCGTTCCGGATA
			>spacer3
			GGTCGTAAGCTGGGGAAAGCTATCCAAAAAGGG
		>GGATCACCCCCACACGTGTGGGGAAT	>spacer1
			ACGTGTCGTACTCGAAGCATACATGCTAGCAGCAA
			>spacer2
			ACAAGTTGTCCGTTGGATTACTCTGGCTTGCAAGG
			>spacer3
			GGGGAATACATCTTCTAGCGTTTGAGTAAAATCAACTTTATG
Lactobacillus brevis strain NBRC 12005	2	>GTATTCCCCACACATGTGGGGGTGATCCT	>spacer1
			CATTGAATGCGGAATGACGGCTTTTTTATGAA
			>spacer2
			GGACAGTACCAAGATATTCCACAAACAACTGT
			>spacer3
			CTGCTGTAGCCTTATAGCCCAACAGATTTTTC
			>spacer4
			AGATGGCCTTTTTCGGCTTAGCTGCCTTAGTG
			>spacer5
			ATTAGTTGGTCGAATAGAAAAAAGCTAGGTAT
			>spacer6
			GGCTGAAAACGAGCTTGTAGCATTTGAACCAA
		>GGATCACCCCCACACCTGTGGGGAATAC	>spacer1
			GCTTAAAATCAAGCAGTCGTTGGGCTACGTCAA
			>spacer2
			TGACAACCAAAAAATATACGACTTTAACTTCTG
			>spacer3
			CTTTCTGGTATTTCTTCTCTATGTCATGATTAA
Lactobacillus brevis strain NBRC 13110	1	>GTATTCCCCACAGGTGTGGGGGTGATCC	>spacer1
			CTGAATATAGCTTAAATGAAGAACGCGTGGGCG
			>spacer2
			TGCGTATTATTTTGTTTTCTTTTCTTATTCATC
			>spacer3
			CATTGGTTGGGACTTCTTCGATACGCATACCGG
			>spacer4
			TATTGTGCGTCTTTAATAGATTTAAACTTTCCG
			>spacer5
			CAGAAGTTAAAGTCGTATATTTTTTGGTTGTCA
Lactobacillus brevis strain LB_AVK	3	>GTTCTTAACCCTATTGATTTACCAAGATTCTAAAGC	>spacer1
			TGCCTTCGTGGATGGTTCGCCTTACATTAA
			>spacer2
			ATGCTTGGAGTTGCATTTGTTGGTAATTGT
			>spacer3
			TAAATTCGATGTAGTCGTTGATTTCTTGGC
			>spacer4
			AAGGCGGTTTATACATTAACGCCTCAATGA
			>spacer5
			ACAGGAACAGCGTTCCCATTTACTTGATTC
			>spacer6
			TCGGGATCATTTAATGATTTACCTTTGGGA
			>spacer7
			TTCAGCGATCGTTATCTATGGAGGCAGCCA
			>spacer8
			ACATGGGCATATCAAGATTGGAAAACAATT
		>GTTCTTAACCCTATTGATTTACCAAGATTCTAAAGCT	>spacer1
			GGCTGGCCGCCTTGGTAAGCTCTGAACGG
			>spacer2
			CTATGCCGTAGCCAACAGCTCGGTTAATA
			>spacer3
			AGTCGACTAATTCCATGTTTGTGTTGCTC
			>spacer4
			AGTCTGCAATATTTGTTTTAGCTTTAGAA
			>spacer5
			AAATGGACTTACCACAGGGACTAGAAGAA
		>GTATTCCCCACACATGTGGGGGTGATCC	>spacer1
			TGTAACTGAATTTGTGCCGGTGTTGTCGCTGTTT
			>spacer2
			TGTCGAAGGCGATGTACGTGAACTGAAAAGTAA
			>spacer3
			CTCCCGGTTGACTGACACCATAAGCGGCCACCC
			>spacer4
			TAGATGGCCTTTTTCGGCTTAGCTGCCTTAGTG
			>spacer5
			TATTAGTTGGTCGAATAGAAAAAAGCTAGGTAT
			>spacer6
			TGGCTGAAAACGAGCTTGTAGCATTTGAACCAA
Lactobacillus brevis strain BIO5542	2	>GCTTTAGAATCTTGGTAAATCAATAGGGTTAAGAAC	>spacer1
			GCCAGCTGTATTAACTCATCCGGCATAGA
			>spacer2
			CCGTTCAGAGCTTACCAAGGCGGCCAGCCA
			>spacer3
			ATTTTATTTAACCAAGAAACTGACCAAGTA
			>spacer4
			GCCAGCTGTATTAACTCATCCGGCGTGGCT
			>spacer5
			AAGTTCCAAAGATTTAAGCAGTCAGTTTAA
			>spacer6
			CAACCCAGTTGATTGGGTGGCCGTCAAGTT
			>spacer7
			ATGAGCTGGAAGAATATAAGCCACTCGAGA
			>spacer8
			AATTGTTTTCCAATCTTGATATGCCCATGT
			>spacer9
			TGGCTGCCTCCATAGATAACGATCGCTGAA
			>spacer10
			TCCCAAAGGTAAATCATTAAATGATCCCGA
			>spacer11
			GAATCAAGTAAATGGGAACGCTGTTCCTGT
			>spacer12
			TCATTGAGGCGTTAATGTATAAACCGCCTT
			>spacer13
			GCCAAGAAATCAACGACTACATCGAATTTA
			>spacer14
			ACAATTACCAACAAATGCAACTCCAAGCAT
			>spacer15
			TTAATGTAAGGCGAACCATCCACGAAGGCA
		>GCTTTAGAATCTTGGTAAATCAATAGGGTTAAGAAC	>spacer1
			ATTTATTCTCTACTTCAGATAGAAGATTAC
			>spacer2
			TGCAGGAACATTGAATGAAGAAGGGTTACT
			>spacer3
			TGCTGCTTAGCTATCTGGAATCATTGGTGC
			>spacer4
			CCGACCCATTCGCATGTTCCACATTAATCA
			>spacer5
			TTCTTCTAGTCCCTGTGGTAAGTCCATTTT
			>spacer6
			TTCTAAAGCTAAAACAAATATTGCAGACTT
			>spacer7
			GAGCAACACAAACATGGAATTAGTCGACTA
			>spacer8
			TATTAACCGAGCTGTTGGCTACGGCATAGA
			>spacer9
			CCGTTCAGAGCTTACCAAGGCGGCCAGCCA
Levilactobacillus brevis strain HQ1-1	2	>GTATTCCCCACACATGTGGGGGTGATCC	>spacer1
			TGTAACTGAATTTGTGCCGGTGTTGTCGCTGTTT
			>spacer2
			TGTCGAAGGCGATGTACGTGAACTGAAAAGTAA
			>spacer3
			CCATTGAATGCGGAATGACGGCTTTTTTATGAA
			>spacer4
			TCTGCTGTAGCCTTATAGCCCAACAGATTTTTC
			>spacer5
			TAGATGGCCTTTTTCGGCTTAGCTGCCTTAGTG
			>spacer6
			TATTAGTTGGTCGAATAGAAAAAAGCTAGGTAT
			>spacer7
			TGGCTGAAAACGAGCTTGTAGCATTTGAACCAA
		>GGATCACCCCCACACCTGTGGGGAATAC	>spacer1
			GCTTAAAATCAAGCAGTCGTTGGGCTACGTCAA
			>spacer2
			CTTTCTGGTATTTCTTCTCTATGTCATGATTAA
			>spacer3
			CGGAAAGTTTAAATCTATTAAAGACGCACAATA
			>spacer4
			CGCCCACGCGTTCTTCATTTAAGCTATATTCAG
Levilactobacillus brevis strain Dm-2019-67	1	>GTATTCCCCACGGGTGTGGGGGTGATCC	>spacer1
			TGATAATCAAGTTTACGTGAGAGTTAAGGGTGC
			>spacer2
			CGTTCTCCGCTAATCTAGCCGTCTATGATACTA
			>spacer3
			TTAATGGATAAAGTCAAAGCTGCTGAAAGCGAG
			>spacer4
			CGGCCAATGATGTTGAATTGCGCTCGGGTGTTA
Levilactobacillus brevis strain Dm-2019-70	1	>GTATTCCCCACGGGTGTGGGGGTGATCC	>spacer1
			TGATAATCAAGTTTACGTGAGAGTTAAGGGTGC
			>spacer2
			CGTTCTCCGCTAATCTAGCCGTCTATGATACTA
			>spacer3
			TTAATGGATAAAGTCAAAGCTGCTGAAAGCGAG
			>spacer4
			CGGCCAATGATGTTGAATTGCGCTCGGGTGTTA
Levilactobacillus brevis strain Dm-2019-31	1	>GGATCACCCCCACACCCGTGGGGAATAC	>spacer1
			TAACACCCGAGCGCAATTCAACATCATTGGCCG
			>spacer2
			CTCGCTTTCAGCAGCTTTGACTTTATCCATTAA
			>spacer3
			TAGTATCATAGACGGCTAGATTAGCGGAGAACG
			>spacer4
			CCCATTAATGGATATGAGGGTGGGATATGATGA
			>spacer5
			GCACCCTTAACTCTCACGTAAACTTGATTATCA
Levilactobacillus brevis strain LBH1073	1	>GTTCTTAACCCTATTGATTTACCAAGATTCTAAAGC	>spacer1
			TAGACAGTTCACTCGGAATTGCGATAGTAC
			>spacer2
			TACCGCTCAAGACCGGCGTTGGCAAGAACA
			>spacer3
			AATCTGCCACCGCAAGTAACGGCAACGTTC
			>spacer4
			TCACCTTAGCGAGAACAGGAGCAGGTGAGT
			>spacer5
			ACAGATAGTGAGTCTGCACAAGATAGCGAC
Levilactobacillus brevis strain MCC633	4	>GGATCACCCCCACACACGTGGGGAATAC	>spacer1
			CCGTACCTTGTCCGTAGATTATCATTCAGACTA
			>spacer2
			TGGCTACCGAATGAACGAGAAGCACCGAATCCA
			>spacer3
			TTAAGTCCATTGCTCAAGATGGTATTAACGATG
			>spacer4
			GCTAAGAGGGCATTCAAGCCAGTTTCCAATGTA
			>spacer5
			AAAACACCCTTATCAGTAATCGCAACATTTTGA
			>spacer6
			TTCGTCCATTTACCAGACAGAATCGAGTAAATG
			>spacer7
			CTTCATGTTAGGAAAAACTGCTGATCAAGCCTA
			>spacer8
			TCAAAAAGTAATAGTTTTAAAAATTATACAAAA
			>spacer9
			TTTTGTTAATGATCACAGCATGGGAAACGGGAG
			>spacer10
			ATTGATTTGTAGTATTTCCATCATATGCCGCTA
			>spacer11
			TCTGGATATTTACTAATCCATGCGCTCAATTGA
			>spacer12
			GCATTTTCCACCTGTCTGTCCGCAATCTCCCTG
			>spacer13
			TATCTAGGATTGCTTTTTCCCTTAAATAACCGG
			>spacer14
			CGAGTGATGTTGAGATTGGAATCGAGAAGGAGA
			>spacer15
			CCGACTTAAAAGCTCCCTTAGCCCACTTACCAA
		>AGTATTCCCCACATGTGTGGGGGTGATCCT	>spacer2
			GACTATGGAACCGGGGTTGAGGTTAACTTAA
			>spacer3
			CATCATTCCGTGCTTCATGGTGTAGCCTCCT
			>spacer4
			CAATCAAAAATGGCCGTCAATCCGTCTGTATC
		>GTATTCCCCACAGGTGTGGGGGTGATCC	>spacer1
			TTAGAAAAGAATTTAACGGATTCTGGACATACT
			>spacer2
			CAAAATCCCGAATATTAAGAAGTAACTCCCGAT
			>spacer3
			TCTCTTGCACATCAGAATCATAGGTCATAATCT
			>spacer4
			TACAATGCCGCTCTGGCGGACACAGAGCAAGCG
			>spacer5
			TGAGTTAATCGCATTCGTTGACCCTTCCACGTG
			>spacer6
			CAAACGCCATGATCGGCCAATCACAGTTGATGA
			>spacer7
			TCGGAGATACGGCCACACAAGTGCATACCGAGC
		>GTATTCCCCACAGGTGTGGGGGTGATCCTAACA	>spacer1
			ATGAAACCGATGCTAATACCACATTGAC
			>spacer2
			CCGTCAACCAGATTGATACCCGAATTGA
			>spacer3
			GTAGCCCAACGACTGCTTGATTTTAAGC
Levilactobacillus brevis strain N38	2	>AGGATCACCCCCACACGTGTGGGGAATAC	>spacer1
			TTGGTTCAAATGCTACAAGCTCGTTTTCAGCC
			>spacer2
			ATACCTAGCTTTTTTCTATTCGACCAACTAAT
			>spacer3
			CACTAAGGCAGCTAAGCCGAAAAAGGCCATCT
			>spacer4
			ACAGTTGTTTGTGGAATATCTTGGTACTGTCC
			>spacer5
			TTCATAAAAAAGCCGTCATTCCGCATTCAATG
		>GTATTCCCCACAGGTGTGGGGGTGATCC	>spacer1
			TGCGTATTATTTTGTTTTCTTTTCTTATTCATC
			>spacer2
			CATTGGTTGGGACTTCTTCGATACGCATACCGG
			>spacer3
			TATTGTGCGTCTTTAATAGATTTAAACTTTCCG
			>spacer4
			TTGACGTAGCCCAACGACTGCTTGATTTTAAGC
Lactobacillus brevis isolate G430	1	>GTATTCCCCACATGTGTGGGGGTGATCCT	>spacer1
			GACTATGGAACCGGGGTTGAGGTTAACTTAAA
			>spacer2
			CATCATTCCGTGCTTCATGGTGTAGCCTCCTA
			>spacer3
			CAATCAAAAATGGCCGTCAATCCGTCTGTATCC
Lactobacillus brevis isolate A,	3	>GTATTCCCCACAGGTGTGGGGGTGATCC	>spacer1
			TAAACACTCCTTAGTCTGAGATGCACTTTTTAA
			>spacer2
			TGGCCGGGTACTCTCTGCTGGTCAATCCAGAAA
			>spacer3
			CTAGCGGCGTAGCCACCCCGTTTTCTTCGACGG
			>spacer4
			TTGCATGGGAAGTGGCTCAACGGGTGTCAGTTG
			>spacer5
			TTGACGTAGCCCAACGACTGCTTGATTTTAAGC
		>GTTTTAGAAGGATGTTAAATCAATAAGGTTAAGCCC	>spacer1
			AAGAGAATAACCAGCCTAAAAGGTATTATG
			>spacer2
			AGATGACGCCGGTTCAATTACTCTTGATGC
			>spacer3
			ACGGGGAAAAGACCTTACCTATCAGCTCAC
			>spacer4
			ACTAAGTTTTTTCAACTACCACAGGTATTA
			>spacer5
			AGAACAAAAAACACTTAACCGTAGGAGGTT
			>spacer6
			CATCTTGATAGGGAAACACAAATGCCAAAG
			>spacer7
			GGAAGAAGAACGCAAGGCTAAAGAAATTGC
			>spacer8
			GCAATAGCTCATCTGATCCCATAGTGTCCT
			>spacer9
			AGGTGTTCAAGTTTTAAAAGAAGCACCTTT
			>spacer10
			CCCAGCAACAATGTAATAACCAATTAAACT
			>spacer11
			CCCCCTTTAGTTTCGATAGTGTACGTAGTA
			>spacer12
			GCCGGGATAAAAATATACAAGCTAAAACTC
			>spacer13
			TAACGCGAACTCCAATGTCGGCTCTCGCCT
			>spacer14
			TTATAAGGATTAGGCTTAACACCATCATCG
			>spacer15
			GTTCTTTAGATTGGTTCTTCCATAGTAAAT
			>spacer16
			CAAGACACGACCTAACACACACAACACACA
			>spacer17
			TAGACTATGAGAATAATAGTATTGAATATA
			>spacer18
			CTGTGTCAATGTCTGATGCAATGAAAGCGC
			>spacer19
			AATTAGCACGGTGACGAACTCCTTATTAAA
			>spacer20
			ATGTAACCGTCATGTTTTTCGAGACTTTCC
			>spacer21
			CAGAACAAAAGAACTTAACCTTAGGAGGTT
			>spacer22
			GTAGCTCCCCACACGTATTTGTGCCCCTTA
			>spacer23
			TCCAAAAATTTTATATAGCATGTTATGCCT
			>spacer24
			TCAATAGCTCATCTGTTCCTAGTGCTTCCT
			>spacer25
			CAAGGATTCCGATAACTCCGCTGACTCCCA
			>spacer26
			GCTTCTTGACGTTATTGAACATACCTTTGG
			>spacer27
			TGATTCTACTTGTCATTGGTTATCGCTCTC
			>spacer28
			ATTTTTGATTTTTGTTTATGTTATATATAC
			>spacer29
			TTGATACGAACCCATGGTGCATTGATAACG
		>GGATCACCCCCACACATGTGGGGAATACT	>spacer1
			GATACAGACGGATTGACGGCCATTTTTGATTGG
			>spacer2
			AGGAGGCTACACCATGAAGCACGGAATGATGA
			>spacer3
			TTAAGTTAACCTCAACCCCGGTTCCATAGTCA
Lactobacillus brevis isolate HF01	3	>GTATTCCCCACAGGTGTGGGGGTGATCC	>spacer1
			TAAACACTCCTTAGTCTGAGATGCACTTTTTAA
			>spacer2
			TGGCCGGGTACTCTCTGCTGGTCAATCCAGAAA
			>spacer3
			CTAGCGGCGTAGCCACCCCGTTTTCTTCGACGG
			>spacer4
			TTGCATGGGAAGTGGCTCAACGGGTGTCAGTTG
			>spacer5
			TTGACGTAGCCCAACGACTGCTTGATTTTAAGC
		>GTTTTAGAAGGATGTTAAATCAATAAGGTTAAGCCC	>spacer1
			AAGAGAATAACCAGCCTAAAAGGTATTATG
			>spacer2
			AGAACAAAAAACACTTAACCGTAGGAGGTT
			>spacer3
			CATCTTGATAGGGAAACACAAATGCCAAAG
			>spacer4
			GGAAGAAGAACGCAAGGCTAAAGAAATTGC
			>spacer5
			GCAATAGCTCATCTGATCCCATAGTGTCCT
			>spacer6
			AGGTGTTCAAGTTTTAAAAGAAGCACCTTT
			>spacer7
			CCCAGCAACAATGTAATAACCAATTAAACT
			>spacer8
			CCCCCTTTAGTTTCGATAGTGTACGTAGTA
			>spacer9
			GCCGGGATAAAAATATACAAGCTAAAACTC
			>spacer10
			TAACGCGAACTCCAATGTCGGCTCTCGCCT
			>spacer11
			TTATAAGGATTAGGCTTAACACCATCATCG
			>spacer12
			GTTCTTTAGATTGGTTCTTCCATAGTAAAT
			>spacer13
			CAAGACACGACCTAACACACACAACACACA
			>spacer14
			TAGACTATGAGAATAATAGTATTGAATATA
			>spacer15
			CTGTGTCAATGTCTGATGCAATGAAAGCGC
			>spacer16
			AATTAGCACGGTGACGAACTCCTTATTAAA
			>spacer17
			ATGTAACCGTCATGTTTTTCGAGACTTTCC
			>spacer18
			CAGAACAAAAGAACTTAACCTTAGGAGGTT
			>spacer19
			GTAGCTCCCCACACGTATTTGTGCCCCTTA
			>spacer20
			TCCAAAAATTTTATATAGCATGTTATGCCT
			>spacer21
			TCAATAGCTCATCTGTTCCTAGTGCTTCCT
			>spacer22
			CAAGGATTCCGATAACTCCGCTGACTCCCA
			>spacer23
			GCTTCTTGACGTTATTGAACATACCTTTGG
			>spacer24
			TGATTCTACTTGTCATTGGTTATCGCTCTC
			>spacer25
			ATTTTTGATTTTTGTTTATGTTATATATAC
			>spacer26
			TTGATACGAACCCATGGTGCATTGATAACG
		>GGATCACCCCCACACATGTGGGGAATACT	>spacer1
			GATACAGACGGATTGACGGCCATTTTTGATTGG
			>spacer2
			AGGAGGCTACACCATGAAGCACGGAATGATGA
			>spacer3
			TTAAGTTAACCTCAACCCCGGTTCCATAGTCA
Lactobacillus brevis isolate JK09	2	>GTATTCCCCACAGGTGTGGGGGTGATCC	>spacer1
			TAAACACTCCTTAGTCTGAGATGCACTTTTTAA
			>spacer2
			TGGCCGGGTACTCTCTGCTGGTCAATCCAGAAA
			>spacer3
			CTAGCGGCGTAGCCACCCCGTTTTCTTCGACGG
			>spacer4
			TTGCATGGGAAGTGGCTCAACGGGTGTCAGTTG
			>spacer5
			TTGACGTAGCCCAACGACTGCTTGATTTTAAGC
		>GGATCACCCCCACACATGTGGGGAATACT	>spacer1
			GATACAGACGGATTGACGGCCATTTTTGATTGG
			>spacer2
			AGGAGGCTACACCATGAAGCACGGAATGATGA
			>spacer3
			TTAAGTTAACCTCAACCCCGGTTCCATAGTCA
Lactobacillus brevis isolate Q	3	>GTTTTAGAAGGATGTTAAATCAATAAGGTTAAGCCC	>spacer1
			AAGAGAATAACCAGCCTAAAAGGTATTATG
			>spacer2
			AGATGACGCCGGTTCAATTACTCTTGATGC
			>spacer3
			ACGGGGAAAAGACCTTACCTATCAGCTCAC
			>spacer4
			ACTAAGTTTTTTCAACTACCACAGGTATTA
			>spacer5
			AGAACAAAAAACACTTAACCGTAGGAGGTT
			>spacer6
			CATCTTGATAGGGAAACACAAATGCCAAAG
			>spacer7
			GGAAGAAGAACGCAAGGCTAAAGAAATTGC
			>spacer8
			GCAATAGCTCATCTGATCCCATAGTGTCCT
			>spacer9
			AGGTGTTCAAGTTTTAAAAGAAGCACCTTT
			>spacer10
			CCCAGCAACAATGTAATAACCAATTAAACT
			>spacer11
			CCCCCTTTAGTTTCGATAGTGTACGTAGTA
			>spacer12
			GCCGGGATAAAAATATACAAGCTAAAACTC
			>spacer13
			TAACGCGAACTCCAATGTCGGCTCTCGCCT
			>spacer14
			TTATAAGGATTAGGCTTAACACCATCATCG
			>spacer15
			GTTCTTTAGATTGGTTCTTCCATAGTAAAT
			>spacer16
			CAAGACACGACCTAACACACACAACACACA
			>spacer17
			TAGACTATGAGAATAATAGTATTGAATATA
			>spacer18
			CTGTGTCAATGTCTGATGCAATGAAAGCGC
			>spacer19
			AATTAGCACGGTGACGAACTCCTTATTAAA
			>spacer20
			ATGTAACCGTCATGTTTTTCGAGACTTTCC
			>spacer21
			CAGAACAAAAGAACTTAACCTTAGGAGGTT
			>spacer22
			GTAGCTCCCCACACGTATTTGTGCCCCTTA
			>spacer23
			TCCAAAAATTTTATATAGCATGTTATGCCT
			>spacer24
			TCAATAGCTCATCTGTTCCTAGTGCTTCCT
			>spacer25
			CAAGGATTCCGATAACTCCGCTGACTCCCA
			>spacer26
			GCTTCTTGACGTTATTGAACATACCTTTGG
			>spacer27
			TGATTCTACTTGTCATTGGTTATCGCTCTC
			>spacer28
			ATTTTTGATTTTTGTTTATGTTATATATAC
			>spacer29
			TTGATACGAACCCATGGTGCATTGATAACG
		>GGATCACCCCCACACCTGTGGGGAATAC	>spacer1
			GCTTAAAATCAAGCAGTCGTTGGGCTACGTCAA
			>spacer2
			CAACTGACACCCGTTGAGCCACTTCCCATGCAA
			>spacer3
			CCGTCGAAGAAAACGGGGTGGCTACGCCGCTAG
			>spacer4
			TTTCTGGATTGACCAGCAGAGAGTACCCGGCCA
			>spacer5
			TTAAAAAGTGCATCTCAGACTAAGGAGTGTTTA
		>GGATCACCCCCACACATGTGGGGAATACT	>spacer1
			GATACAGACGGATTGACGGCCATTTTTGATTGG
			>spacer2
			AGGAGGCTACACCATGAAGCACGGAATGATGA
			>spacer3
			TTAAGTTAACCTCAACCCCGGTTCCATAGTCA
Levilactobacillus brevis strain NCTC13386	1	>GCTTTAGAATCTTGGTAAATCAATAGGGTTAAGAAC	>spacer1
			ATTAACCATGTTGATACGGTCGGTTCCGGG
			>spacer2
			AATTTGAGCATTATATCCAAACCGACTCTT
			>spacer3
			GAGATTGTTGCCACGTCTACTATGGATTGG
			>spacer4
			GGATTATCTGGTTAATATACCGGTCGTTGT
			>spacer5
			TTAAGTCAGGCAGTGTATCTACCGTCCGCT
			>spacer6
			GAGCAGTTCAACGGATGGATGAAGACCGTA
			>spacer7
			TCTATCAAGACTCGGACGGGTGGATTCCAC
			>spacer8
			ATAAGGATGTGATTTTATGGCTAAAGTTCA
			>spacer9
			ATAACAGCATTAAGGCCCAAGATATTGCTA
			>spacer10
			GACGTTACTTGCGGTGGCAAATTCGGAAGG
			>spacer11
			TTAGGCAAGCCATTCATTGCAGTAGTCACC
			>spacer12
			CAAAGATATTCAAACCATGATTAGTCACAA
			>spacer13
			CATCATCCACAAGGAATGCCATGCCACTTT
			>spacer14
			TCAGACCGTGCGCACCTACGCCGACCAGAT
			>spacer15
			AAAAACCTATGGCTGACTTCGACGATCTCA
			>spacer16
			CAACTGCACGACCATATCGAACCCATAATT
			>spacer17
			AATTTCATACGTACTTCTAACTGATATTTG
			>spacer18
			TTTGGCAGCCGACCTTGTGCTGCAGCTTAG
			>spacer19
			TAAAACGCCATTGTGCCTTGGGAGTAGCCA
			>spacer20
			TTGGAGCCTATCAATCTGCCTATCCTTAAT
			>spacer21
			AAACGGAGGTAACGAATAACGACATTCTTT
			>spacer22
			GTAATCAACCGCTACATCATCCCCTTACTG
			>spacer23
			TGAGGCGGCTTACTTTGTCGCATGGGCCA
Lactobacillus brevis isolate MGYG-HGUT-02380	1	>AGGATCACCCCCACATGTGTGGGGAATAC	>spacer1
			TTGGTTCAAATGCTACAAGCTCGTTTTCAGCC
			>spacer2
			ATACCTAGCTTTTTTCTATTCGACCAACTAAT
			>spacer3
			ATACCTAGCTTTTTTCTATTCGACCAACTAAT
			>spacer4
			CACTAAGGCAGCTAAGCCGAAAAAGGCCATCT
			>spacer5
			GAAAAATCTGTTGGGCTATAAGGCTACAGCAG
			>spacer6
			ACAGTTGTTTGTGGAATATCTTGGTACTGTCC
			>spacer7
			TTACTTTTCAGTTCACGTACATCGCCTTCGAC
			>spacer8
			AAACAGCGACAACACCGGCACAAATTCAGTTAC
			>spacer9
			GACTTTGTAGGGGTCGAACCTACGACCATCCA
