# Supplementary material for: Genome Mining Approach Reveals the Occurrence and Diversity Pattern of Clustered Regularly Interspaced Short Palindromic Repeats/CRISPR-Associated Systems in Lactobacillus brevis Strains
Source: Front Microbiol. 2022 Jun 3;13:911706. doi: 10.3389/fmicb.2022.911706 (PMC9204096; doi:10.3389/fmicb.2022.911706)
Supplement: Supplementary file 3 [file Data_Sheet_1.zip › Table S3.xlsx]

## Sheet: Sheet1
Orphan	TypeIIA	TypeIE	TypeIIC			Orphan CRISPR	TypeIIA	TypeIE	TypeIIC
4	17	13	12			4	17	13	12
5	4	19	29			5	4	19	29
8	10	4	15			8	10	4	15
6	21	8	9			8	10	8	9
3	12	11	5			5	21	11	5
9	29	1	3			5	12	1	29
28	23	9	26			4	29	4	3
7	8	14	16			6	23	8	5
10	11	15	6			3	8	9	26
	1	3	4			3	23	14	3
	7	7	7			3	8	4	29
	9	16				5	12	9	5
	14	6				9	8	15	3
	5	10				6	11	3	16
	6					4	1	7	3
	15					6	4	3	6
	3					4	23	16	4
	26					5	7	3	7
	41					3	8	6
	13					5	9	4
						8	14	7
						5	4	10
						5	9	15
						5	5	3
						28	8	7
						3	6	6
						9	15
						5	9
						4	5
						4	5
						3	29
						6	3
						7	5
						8	26
						3	3
						10	29
						3	5
						5	3
						6	41
						5	6
						6	11
						4	13
						3	5
						4
						6
						3
						5
						7
						4
						4
						4
						5
						5
						4
						3
						5
						3
						6
						4
						5
						5
						5
						5
						4
						5
						4
