# Supplementary material for: Genome Mining Approach Reveals the Occurrence and Diversity Pattern of Clustered Regularly Interspaced Short Palindromic Repeats/CRISPR-Associated Systems in Lactobacillus brevis Strains
Source: Front Microbiol. 2022 Jun 3;13:911706. doi: 10.3389/fmicb.2022.911706 (PMC9204096; doi:10.3389/fmicb.2022.911706)
Supplement: Supplementary file 3 [file Data_Sheet_1.zip › Table S4.xlsx]

## Sheet: Sheet1
Table S4 : Possition and additional details of Identified antirepeats
	CRISPR subtype	Antirepeat sequence site	strand	Mach (bp)	Mismatch (bp)
NPS-QW-145	II-A	82702-82737	negetive	25	11
TMW 1.2112	II-A	215560-215595	possitive	26	10
TMW 1.2113	II-A	215459-215494	possitive	26	10
SRCM101106	II-A	154479-154514	possitive	25	11
3M004	II-C	132181-132216	possitive	31	5
3M004	II-A	93174-93209	possitive	26	10
ZG1	II-A	299319-299354	negetive	25	11
BDGP6	II-A	1945122-1945157	possitive	25	11
NBRC 3345	II-A	230958-230993	negetive	25	11
ZLB004	II-A	2321940-2321975	negetive	26	10
NCTC13386	II-A	229147-229182	possitive	25	11
TR052	II-A	114426-114461	negetive	26	10
TR055	II-A	175363-175398	negetive	26	10
LB_AVK	II-A	6165-6200	negetive	25	11
BIO5542	II-A	12266-12301	possitive	25	11
LBH1073	II-A	70002-70037	negetive	26	10
TUCO-5E	II-A	26305-26340	negetive	26	10
