# Supplementary material for: Genome Mining Approach Reveals the Occurrence and Diversity Pattern of Clustered Regularly Interspaced Short Palindromic Repeats/CRISPR-Associated Systems in Lactobacillus brevis Strains
Source: Front Microbiol. 2022 Jun 3;13:911706. doi: 10.3389/fmicb.2022.911706 (PMC9204096; doi:10.3389/fmicb.2022.911706)
Supplement: Supplementary file 3 [file Data_Sheet_1.zip › Table S5.xlsx]

## Sheet: Sheet1
Table S5: Isolated source of L. brevis strains with Complete CRISPR-Cas sytems
Strain	Subtype A	Source Category	Strain	Subtype E	Source Category	Strain	Subtype C	Source Category
NPS-QW-145	kimchi	Fermented Food product	G101	missing	Missing	3M004	feed to animal	Fermented Food product
TMW 1.2112	Beer	Fermented Food product	3M004	feed to animal	Fermented Food	BIO5542	Baking leaven	Fermented Food product
TMW 1.2113	Beer	Fermented Food product	TR055	sourdough	Fermented Food product	isolate A	Beer	Fermented Food product
SRCM101106	food	Fermented Food product	MCC633	feces	Feces	isolate Q	Beer	Fermented Food product
ZG1	smoked fresh cheese	Fermented Food product	TUCO-5E	milk	Food
BDGP6	female gut	Gut	KMB_615	bryndza cheese	Fermented Food product
NBRC 3345	Food	Food
ZLB004	pig feces	Feces
NCTC13386	not available	Missing
TR052	sourdough	Fermented Food
TR055	sourdough	Fermented Food
LB_AVK	dairy product	Fermented Food
BIO5542	Baking leaven	Fermented Food
LBH1073	Plaque (alcoholic beverage)	Fermented Food
isolate A	Beer	Fermented Food
HF01	Beer	Fermented Food
isolate Q	Beer	Fermented Food
TUCO-5E	milk	Food
CD0817	healthy adult male gut	Gut
